# Supplementary material for: 5,8-Dimeth­oxy-2-phenyl-1,4-dihydro­quinoline-3-carbonitrile
Source: Acta Crystallogr Sect E Struct Rep Online. 2010 Aug 18;66(Pt 9):o2312–3. doi: 10.1107/S1600536810031685 (PMC3008076; doi:10.1107/S1600536810031685)
Supplement: Supplementary file 1 [file e-66-o2312-sup1.cif]

##############################################################################
###                                                                        ###
###        Electronic paper (Acta Crystallographica Section E)             ###
###                                                                        ###
##############################################################################
#                                                                            #
# This CIF contains the data in a paper accepted for publication in Acta     #
# Crystallographica Section E. It conforms to the requirements of Notes      #
# for Authors for Section E, and has been peer reviewed under the auspices   #
# of the IUCr Commission on Journals.                                        #
#                                                                            #
# Full details of the Crystallographic Information File format               #
# are given in the paper "The Crystallographic Information File (CIF):       #
# a New Standard Archive File for Crystallography" by S. R. Hall, F. H.      #
# Allen and I. D. Brown [Acta Cryst. (1991), A47, 655-685].                  #
#                                                                            #
# The current version of the core CIF dictionary is obtainable from          #
# ftp://ftp.iucr.org/pub/cif_core.dic. The current version number is 2.4.    #
#                                                                            #
# Software is freely available for graphical display of the structure(s) in  #
# this CIF.  For information consult the CIF home page http://www.iucr.org/  #
# cif/home.html                                                              #
#                                                                            #
# This file may be used for bona fide research purposes within the           #
# scientific community so long as proper attribution is given to the journal # 
# article from which it was obtained.                                        #
#                                                                            #
##############################################################################
                                             
data_global
_audit_creation_method     'WinGX routine CIF_UPDATE'
_audit_conform_dict_name     cif_core.dic
_audit_conform_dict_version     2.3
_journal_date_recd_electronic     2010-08-02
_journal_date_accepted     2010-08-06
_journal_name_full     'Acta Crystallographica, Section E'
_journal_year     2010
_journal_volume     66
_journal_issue      9
_journal_page_first     o2312
_journal_page_last     o2313
_journal_paper_category     QO
_journal_coeditor_code     HG2695
_publ_contact_author_name     'Bouacida, Sofiane'
_publ_contact_author_address
;
Unit\'e de recherche de Chimie de l'Environnement
et Mol\'eculaire Structurale,
CHEMS, Universit\'e Mentouri-Constantine
25000 Algeria.
;
_publ_contact_author_email     bouacida_sofiane@yahoo.fr
_publ_contact_author_fax     '00 (213) 31 81 88 16'
_publ_contact_author_phone     '00 (213) 74 45 27 14'
_publ_section_title
;
5,8-Dimethoxy-2-phenyl-1,4-dihydroquinoline-3-carbonitrile
;
loop_
    _publ_author_name
    _publ_author_address
    'Ladraa, Souheila'
;
Laboratoire des Produits Naturels
d'Origine V\'eg\'etale et de Synth\`ese Organique
PHYSYNOR
Universit\'e Mentouri-Constantine
25000 Constantine
Algeria
;
    'Bouraiou, Abdelmalek'
;
Laboratoire des Produits Naturels
d'Origine V\'eg\'etale et de Synth\`ese Organique
PHYSYNOR
Universit\'e Mentouri-Constantine
25000 Constantine
Algeria
;
    'Bouacida, Sofiane'
;
Unit\'e de Recherche de Chimie de l'Environnement
et Mol\'eculaire Structurale,
CHEMS, Universit\'e Mentouri-Constantine
25000 Algeria
;
    'Roisnel, Thierry'
;
Centre de Difractom\'etrie X
UMR 6226 CNRS Unit\'e Sciences Chimiques de Rennes
Universit\'e de Rennes I
263 Avenue du G\'en\'eral Leclerc
35042 Rennes
France
;
    'Belfaitah, Ali'
;
Laboratoire des Produits Naturels
d'Origine V\'eg\'etale et de Synth\`ese Organique
PHYSYNOR
Universit\'e Mentouri-Constantine
25000 Constantine
Algeria
;
data_I
_chemical_name_systematic
;
5,8-Dimethoxy-2-phenyl-1,4-dihydroquinoline-3-carbonitrile
;
_chemical_formula_moiety     'C18 H16 N2 O2'
_chemical_formula_sum     'C18 H16 N2 O2'
_chemical_formula_iupac     'C18 H16 N2 O2'
_chemical_formula_weight     292.33
_symmetry_cell_setting     monoclinic
_symmetry_space_group_name_H-M     'P 21/c'
_symmetry_space_group_name_Hall     '-P 2ybc'
loop_
    _symmetry_equiv_pos_as_xyz
    'x, y, z'
    '-x, y+1/2, -z+1/2'
    '-x, -y, -z'
    'x, -y-1/2, z-1/2'
_cell_length_a     3.9952(3)
_cell_length_b     20.4544(15)
_cell_length_c     17.7313(13)
_cell_angle_alpha     90
_cell_angle_beta     95.976(5)
_cell_angle_gamma     90
_cell_volume     1441.12(18)
_cell_formula_units_Z     4
_cell_measurement_reflns_used     2693
_cell_measurement_theta_min     2.3
_cell_measurement_theta_max     25.32
_cell_measurement_temperature     150(2)
_exptl_crystal_description     stick
_exptl_crystal_colour     colourless
_exptl_crystal_size_max     0.27
_exptl_crystal_size_mid     0.07
_exptl_crystal_size_min     0.05
_exptl_crystal_density_diffrn     1.347
_exptl_crystal_density_method     'not measured'
_exptl_crystal_F_000     616
_exptl_absorpt_coefficient_mu     0.089
_exptl_absorpt_correction_type     multi-scan
_exptl_absorpt_process_details
;
(SADABS: Sheldrick, 2002)
;
_exptl_absorpt_correction_T_min     0.702
_exptl_absorpt_correction_T_max     0.996
_exptl_special_details
;
;
_diffrn_ambient_temperature     150(2)
_diffrn_radiation_type     MoK\a
_diffrn_radiation_wavelength     0.71073
_diffrn_radiation_monochromator     graphite
_diffrn_measurement_device_type     'Bruker APEXII'
_diffrn_measurement_method     'CCD rotation images, thin slices'
_diffrn_reflns_number     12491
_diffrn_reflns_av_R_equivalents     0.0505
_diffrn_reflns_av_sigmaI/netI     0.0574
_diffrn_reflns_theta_min     2.52
_diffrn_reflns_theta_max     27.56
_diffrn_reflns_theta_full     27.56
_diffrn_measured_fraction_theta_max     0.989
_diffrn_measured_fraction_theta_full     0.989
_diffrn_reflns_limit_h_min     -3
_diffrn_reflns_limit_h_max     5
_diffrn_reflns_limit_k_min     -26
_diffrn_reflns_limit_k_max     24
_diffrn_reflns_limit_l_min     -22
_diffrn_reflns_limit_l_max     22
_refine_special_details
;
Refinement of <i>F</i>^2^ against ALL reflections. The weighted <i>R</i>-factor
<i>wR</i> and goodness of fit <i>S</i> are based on <i>F</i>^2^, conventional
<i>R</i>-factors <i>R</i> are based on <i>F</i>, with <i>F</i> set to zero for
negative <i>F</i>^2^. The threshold expression of <i>F</i>^2^ >
\s(<i>F</i>^2^) is used only for calculating <i>R</i>-factors(gt) <i>etc</i>.
and is not relevant to the choice of reflections for refinement.
<i>R</i>-factors based on <i>F</i>^2^ are statistically about twice as large
as those based on <i>F</i>, and <i>R</i>- factors based on ALL data will be
even larger.
;
_reflns_number_total     3292
_reflns_number_gt     1975
_reflns_threshold_expression     I>2sigma(I)
_refine_ls_structure_factor_coef     Fsqd
_refine_ls_matrix_type     full
_refine_ls_R_factor_all     0.1008
_refine_ls_R_factor_gt     0.0486
_refine_ls_wR_factor_gt     0.1050
_refine_ls_wR_factor_ref     0.1332
_refine_ls_goodness_of_fit_ref     1.031
_refine_ls_restrained_S_all     1.031
_refine_ls_number_reflns     3292
_refine_ls_number_parameters     201
_refine_ls_number_restraints     0
_refine_ls_hydrogen_treatment     constr
_refine_ls_weighting_scheme     calc
_refine_ls_weighting_details
         'calc w=1/[\s^2^(Fo^2^)+(0.0462P)^2^+0.6371P] where P=(Fo^2^+2Fc^2^)/3'
_atom_sites_solution_hydrogens     geom
_atom_sites_solution_primary     direct
_atom_sites_solution_secondary     difmap
_refine_ls_shift/su_max     0.000
_refine_ls_shift/su_mean     0.000
_refine_diff_density_max     0.172
_refine_diff_density_min     -0.290
_refine_ls_extinction_method     none
_refine_ls_extinction_coef     ?
loop_
    _atom_type_symbol
    _atom_type_description
    _atom_type_scat_dispersion_real
    _atom_type_scat_dispersion_imag
    _atom_type_scat_source
    'C' 'C' 0.0033 0.0016
                         'International Tables Vol C Tables 4.2.6.8 and 6.1.1.4'
    'H' 'H' 0.0000 0.0000
                         'International Tables Vol C Tables 4.2.6.8 and 6.1.1.4'
    'N' 'N' 0.0061 0.0033
                         'International Tables Vol C Tables 4.2.6.8 and 6.1.1.4'
    'O' 'O' 0.0106 0.0060
                         'International Tables Vol C Tables 4.2.6.8 and 6.1.1.4'
_computing_data_collection     'APEX2 (Bruker, 2001)'
_computing_cell_refinement     'SAINT (Bruker, 2001)'
_computing_data_reduction     'SAINT (Bruker, 2001)'
_computing_structure_solution     'SIR2002 (Burla <i>et al.</i>, 2003)'
_computing_structure_refinement     'SHELXL97 (Sheldrick, 2008)'
_computing_molecular_graphics
 'ORTEP-3 for Windows (Farrugia, 1997) and DIAMOND (Brandenburg & Berndt, 2001)'
_computing_publication_material     'WinGX (Farrugia, 1999)'
loop_
    _atom_site_type_symbol
    _atom_site_label
    _atom_site_fract_x
    _atom_site_fract_y
    _atom_site_fract_z
    _atom_site_U_iso_or_equiv
    _atom_site_adp_type
    _atom_site_calc_flag
    _atom_site_refinement_flags
    _atom_site_occupancy
    _atom_site_disorder_assembly
    _atom_site_disorder_group
    C C1 0.1215(5) 0.13620(9) 0.66975(11) 0.0267(5) Uani d . 1 . .
    C C2 0.0694(5) 0.18185(9) 0.72449(11) 0.0252(4) Uani d . 1 . .
    C C3 0.2040(5) 0.17402(10) 0.80517(11) 0.0302(5) Uani d . 1 . .
    H H3A 0.0148 0.1763 0.8370 0.036 Uiso calc R 1 . .
    H H3B 0.3573 0.2110 0.8198 0.036 Uiso calc R 1 . .
    C C4 0.3890(5) 0.11164(9) 0.82153(11) 0.0258(4) Uani d . 1 . .
    C C5 0.5299(5) 0.09642(10) 0.89555(11) 0.0280(5) Uani d . 1 . .
    C C6 0.7054(5) 0.03884(10) 0.91013(12) 0.0329(5) Uani d . 1 . .
    H H6 0.7993 0.0289 0.9603 0.040 Uiso calc R 1 . .
    C C7 0.7448(5) -0.00496(10) 0.85068(12) 0.0329(5) Uani d . 1 . .
    H H7 0.8668 -0.0444 0.8609 0.040 Uiso calc R 1 . .
    C C8 0.6090(5) 0.00849(9) 0.77773(11) 0.0282(5) Uani d . 1 . .
    C C10 0.8195(6) -0.09023(10) 0.72813(14) 0.0402(6) Uani d . 1 . .
    H H10A 1.0483 -0.0807 0.7509 0.060 Uiso calc R 1 . .
    H H10B 0.8296 -0.1130 0.6798 0.060 Uiso calc R 1 . .
    H H10C 0.7053 -0.1180 0.7626 0.060 Uiso calc R 1 . .
    C C11 0.6472(6) 0.13355(11) 1.02389(11) 0.0377(5) Uani d . 1 . .
    H H11A 0.5699 0.0926 1.0450 0.056 Uiso calc R 1 . .
    H H11B 0.5963 0.1701 1.0566 0.056 Uiso calc R 1 . .
    H H11C 0.8906 0.1313 1.0211 0.056 Uiso calc R 1 . .
    C C12 -0.1237(5) 0.23988(10) 0.70655(11) 0.0273(5) Uani d . 1 . .
    C C13 0.0034(5) 0.14369(9) 0.58792(11) 0.0268(4) Uani d . 1 . .
    C C14 0.0519(5) 0.20237(10) 0.55075(11) 0.0319(5) Uani d . 1 . .
    H H14 0.1607 0.2378 0.5779 0.038 Uiso calc R 1 . .
    C C15 -0.0572(6) 0.20951(11) 0.47439(12) 0.0383(6) Uani d . 1 . .
    H H15 -0.0232 0.2498 0.4496 0.046 Uiso calc R 1 . .
    C C16 -0.2153(6) 0.15839(12) 0.43412(13) 0.0419(6) Uani d . 1 . .
    H H16 -0.2928 0.1637 0.3820 0.050 Uiso calc R 1 . .
    C C17 -0.2606(6) 0.09925(12) 0.46989(12) 0.0409(6) Uani d . 1 . .
    H H17 -0.3670 0.0639 0.4421 0.049 Uiso calc R 1 . .
    C C18 -0.1503(5) 0.09145(11) 0.54663(12) 0.0347(5) Uani d . 1 . .
    H H18 -0.1794 0.0507 0.5709 0.042 Uiso calc R 1 . .
    C C9 0.4271(5) 0.06718(9) 0.76313(11) 0.0265(4) Uani d . 1 . .
    N N1 0.2916(4) 0.07985(8) 0.68900(9) 0.0294(4) Uani d . 1 . .
    H H1 0.3166 0.0506 0.6536 0.035 Uiso calc R 1 . .
    N N2 -0.2790(5) 0.28731(9) 0.69710(10) 0.0370(5) Uani d . 1 . .
    O O1 0.6360(4) -0.02995(7) 0.71508(8) 0.0351(4) Uani d . 1 . .
    O O2 0.4784(4) 0.14325(7) 0.94924(8) 0.0337(4) Uani d . 1 . .
loop_
    _atom_site_aniso_label
    _atom_site_aniso_U_11
    _atom_site_aniso_U_22
    _atom_site_aniso_U_33
    _atom_site_aniso_U_12
    _atom_site_aniso_U_13
    _atom_site_aniso_U_23
    C1 0.0277(11) 0.0253(11) 0.0271(11) -0.0058(8) 0.0032(8) 0.0022(8)
    C2 0.0292(11) 0.0213(10) 0.0250(10) -0.0039(8) 0.0028(8) 0.0011(8)
    C3 0.0297(11) 0.0285(11) 0.0324(11) -0.0049(9) 0.0028(9) 0.0070(9)
    C4 0.0272(11) 0.0220(10) 0.0287(11) -0.0034(8) 0.0052(8) 0.0045(8)
    C5 0.0298(11) 0.0280(11) 0.0262(11) -0.0047(8) 0.0029(8) 0.0023(8)
    C6 0.0361(13) 0.0304(12) 0.0318(12) -0.0007(9) 0.0007(9) 0.0089(9)
    C7 0.0331(12) 0.0252(11) 0.0407(13) 0.0033(9) 0.0047(9) 0.0083(9)
    C8 0.0294(11) 0.0226(10) 0.0335(11) -0.0027(8) 0.0070(8) 0.0023(8)
    C10 0.0401(14) 0.0264(12) 0.0548(15) 0.0061(10) 0.0088(11) -0.0030(10)
    C11 0.0463(14) 0.0409(13) 0.0245(11) -0.0055(10) -0.0022(9) 0.0027(9)
    C12 0.0341(12) 0.0240(11) 0.0240(10) -0.0047(9) 0.0044(8) -0.0027(8)
    C13 0.0271(11) 0.0275(11) 0.0258(11) 0.0017(8) 0.0033(8) -0.0019(8)
    C14 0.0389(13) 0.0288(11) 0.0287(11) 0.0025(9) 0.0061(9) 0.0010(9)
    C15 0.0514(15) 0.0366(13) 0.0279(12) 0.0090(11) 0.0092(10) 0.0048(9)
    C16 0.0462(15) 0.0560(16) 0.0233(11) 0.0130(12) 0.0022(10) -0.0021(10)
    C17 0.0403(14) 0.0482(15) 0.0332(12) 0.0000(11) -0.0009(10) -0.0140(11)
    C18 0.0380(13) 0.0311(12) 0.0347(12) -0.0034(9) 0.0030(9) -0.0031(9)
    C9 0.0262(11) 0.0225(10) 0.0309(11) -0.0038(8) 0.0043(8) 0.0050(8)
    N1 0.0406(11) 0.0229(9) 0.0246(9) 0.0000(7) 0.0025(7) 0.0010(7)
    N2 0.0475(12) 0.0287(10) 0.0348(10) 0.0044(9) 0.0045(8) -0.0014(8)
    O1 0.0422(9) 0.0258(8) 0.0378(9) 0.0044(6) 0.0071(7) -0.0003(6)
    O2 0.0436(9) 0.0320(8) 0.0244(8) 0.0003(6) -0.0019(6) 0.0000(6)
_geom_special_details
;
All e.s.d.'s (except the e.s.d. in the dihedral angle between two l.s. planes)
are estimated using the full covariance matrix. The cell e.s.d.'s are taken
into account individually in the estimation of e.s.d.'s in distances, angles
and torsion angles; correlations between e.s.d.'s in cell parameters are only
used when they are defined by crystal symmetry. An approximate (isotropic)
treatment of cell e.s.d.'s is used for estimating e.s.d.'s involving l.s.
planes.
;
loop_
    _geom_bond_atom_site_label_1
    _geom_bond_atom_site_label_2
    _geom_bond_site_symmetry_2
    _geom_bond_distance
    _geom_bond_publ_flag
    C1 N1 . 1.363(3) ?
    C1 C2 . 1.378(3) ?
    C1 C13 . 1.486(3) ?
    C2 C12 . 1.433(3) ?
    C2 C3 . 1.484(3) ?
    C3 C4 . 1.488(3) ?
    C3 H3A . 0.9900 ?
    C3 H3B . 0.9900 ?
    C4 C9 . 1.398(3) ?
    C4 C5 . 1.408(3) ?
    C5 O2 . 1.381(2) ?
    C5 C6 . 1.381(3) ?
    C6 C7 . 1.405(3) ?
    C6 H6 . 0.9500 ?
    C7 C8 . 1.377(3) ?
    C7 H7 . 0.9500 ?
    C8 O1 . 1.374(2) ?
    C8 C9 . 1.413(3) ?
    C10 O1 . 1.441(2) ?
    C10 H10A . 0.9800 ?
    C10 H10B . 0.9800 ?
    C10 H10C . 0.9800 ?
    C11 O2 . 1.435(2) ?
    C11 H11A . 0.9800 ?
    C11 H11B . 0.9800 ?
    C11 H11C . 0.9800 ?
    C12 N2 . 1.154(3) ?
    C13 C14 . 1.393(3) ?
    C13 C18 . 1.400(3) ?
    C14 C15 . 1.386(3) ?
    C14 H14 . 0.9500 ?
    C15 C16 . 1.381(3) ?
    C15 H15 . 0.9500 ?
    C16 C17 . 1.386(3) ?
    C16 H16 . 0.9500 ?
    C17 C18 . 1.395(3) ?
    C17 H17 . 0.9500 ?
    C18 H18 . 0.9500 ?
    C9 N1 . 1.393(2) ?
    N1 H1 . 0.8800 ?
loop_
    _geom_angle_atom_site_label_1
    _geom_angle_atom_site_label_2
    _geom_angle_atom_site_label_3
    _geom_angle_site_symmetry_1
    _geom_angle_site_symmetry_3
    _geom_angle
    _geom_angle_publ_flag
    N1 C1 C2 . . 120.29(17) ?
    N1 C1 C13 . . 115.53(17) ?
    C2 C1 C13 . . 124.18(18) ?
    C1 C2 C12 . . 121.48(17) ?
    C1 C2 C3 . . 122.67(18) ?
    C12 C2 C3 . . 115.85(17) ?
    C2 C3 C4 . . 113.79(17) ?
    C2 C3 H3A . . 108.8 ?
    C4 C3 H3A . . 108.8 ?
    C2 C3 H3B . . 108.8 ?
    C4 C3 H3B . . 108.8 ?
    H3A C3 H3B . . 107.7 ?
    C9 C4 C5 . . 118.87(18) ?
    C9 C4 C3 . . 120.23(17) ?
    C5 C4 C3 . . 120.90(18) ?
    O2 C5 C6 . . 124.87(17) ?
    O2 C5 C4 . . 114.55(17) ?
    C6 C5 C4 . . 120.58(19) ?
    C5 C6 C7 . . 119.86(19) ?
    C5 C6 H6 . . 120.1 ?
    C7 C6 H6 . . 120.1 ?
    C8 C7 C6 . . 120.88(19) ?
    C8 C7 H7 . . 119.6 ?
    C6 C7 H7 . . 119.6 ?
    O1 C8 C7 . . 126.04(18) ?
    O1 C8 C9 . . 114.84(17) ?
    C7 C8 C9 . . 119.11(19) ?
    O1 C10 H10A . . 109.5 ?
    O1 C10 H10B . . 109.5 ?
    H10A C10 H10B . . 109.5 ?
    O1 C10 H10C . . 109.5 ?
    H10A C10 H10C . . 109.5 ?
    H10B C10 H10C . . 109.5 ?
    O2 C11 H11A . . 109.5 ?
    O2 C11 H11B . . 109.5 ?
    H11A C11 H11B . . 109.5 ?
    O2 C11 H11C . . 109.5 ?
    H11A C11 H11C . . 109.5 ?
    H11B C11 H11C . . 109.5 ?
    N2 C12 C2 . . 175.5(2) ?
    C14 C13 C18 . . 119.03(19) ?
    C14 C13 C1 . . 120.34(17) ?
    C18 C13 C1 . . 120.61(18) ?
    C15 C14 C13 . . 120.5(2) ?
    C15 C14 H14 . . 119.7 ?
    C13 C14 H14 . . 119.7 ?
    C16 C15 C14 . . 120.4(2) ?
    C16 C15 H15 . . 119.8 ?
    C14 C15 H15 . . 119.8 ?
    C15 C16 C17 . . 119.9(2) ?
    C15 C16 H16 . . 120.1 ?
    C17 C16 H16 . . 120.1 ?
    C16 C17 C18 . . 120.2(2) ?
    C16 C17 H17 . . 119.9 ?
    C18 C17 H17 . . 119.9 ?
    C17 C18 C13 . . 120.0(2) ?
    C17 C18 H18 . . 120.0 ?
    C13 C18 H18 . . 120.0 ?
    N1 C9 C4 . . 121.09(17) ?
    N1 C9 C8 . . 118.22(18) ?
    C4 C9 C8 . . 120.68(18) ?
    C1 N1 C9 . . 121.88(17) ?
    C1 N1 H1 . . 119.1 ?
    C9 N1 H1 . . 119.1 ?
    C8 O1 C10 . . 116.18(16) ?
    C5 O2 C11 . . 116.77(16) ?
loop_
    _geom_torsion_atom_site_label_1
    _geom_torsion_atom_site_label_2
    _geom_torsion_atom_site_label_3
    _geom_torsion_atom_site_label_4
    _geom_torsion_site_symmetry_1
    _geom_torsion_site_symmetry_2
    _geom_torsion_site_symmetry_3
    _geom_torsion_site_symmetry_4
    _geom_torsion
    _geom_torsion_publ_flag
    N1 C1 C2 C12 . . . . -176.67(19) ?
    C13 C1 C2 C12 . . . . 3.5(3) ?
    N1 C1 C2 C3 . . . . 2.6(3) ?
    C13 C1 C2 C3 . . . . -177.25(19) ?
    C1 C2 C3 C4 . . . . -2.0(3) ?
    C12 C2 C3 C4 . . . . 177.34(17) ?
    C2 C3 C4 C9 . . . . 0.9(3) ?
    C2 C3 C4 C5 . . . . -179.41(18) ?
    C9 C4 C5 O2 . . . . -179.88(16) ?
    C3 C4 C5 O2 . . . . 0.4(3) ?
    C9 C4 C5 C6 . . . . 0.6(3) ?
    C3 C4 C5 C6 . . . . -179.07(19) ?
    O2 C5 C6 C7 . . . . -179.32(19) ?
    C4 C5 C6 C7 . . . . 0.1(3) ?
    C5 C6 C7 C8 . . . . -0.3(3) ?
    C6 C7 C8 O1 . . . . 178.81(19) ?
    C6 C7 C8 C9 . . . . -0.2(3) ?
    N1 C1 C13 C14 . . . . -133.8(2) ?
    C2 C1 C13 C14 . . . . 46.0(3) ?
    N1 C1 C13 C18 . . . . 44.5(3) ?
    C2 C1 C13 C18 . . . . -135.6(2) ?
    C18 C13 C14 C15 . . . . 1.5(3) ?
    C1 C13 C14 C15 . . . . 179.86(19) ?
    C13 C14 C15 C16 . . . . -0.1(3) ?
    C14 C15 C16 C17 . . . . -1.0(3) ?
    C15 C16 C17 C18 . . . . 0.7(3) ?
    C16 C17 C18 C13 . . . . 0.7(3) ?
    C14 C13 C18 C17 . . . . -1.8(3) ?
    C1 C13 C18 C17 . . . . 179.85(19) ?
    C5 C4 C9 N1 . . . . 179.80(18) ?
    C3 C4 C9 N1 . . . . -0.5(3) ?
    C5 C4 C9 C8 . . . . -1.2(3) ?
    C3 C4 C9 C8 . . . . 178.53(19) ?
    O1 C8 C9 N1 . . . . 0.9(3) ?
    C7 C8 C9 N1 . . . . -179.98(18) ?
    O1 C8 C9 C4 . . . . -178.15(17) ?
    C7 C8 C9 C4 . . . . 1.0(3) ?
    C2 C1 N1 C9 . . . . -2.1(3) ?
    C13 C1 N1 C9 . . . . 177.77(17) ?
    C4 C9 N1 C1 . . . . 1.1(3) ?
    C8 C9 N1 C1 . . . . -178.01(18) ?
    C7 C8 O1 C10 . . . . 1.1(3) ?
    C9 C8 O1 C10 . . . . -179.86(18) ?
    C6 C5 O2 C11 . . . . 6.0(3) ?
    C4 C5 O2 C11 . . . . -173.46(18) ?
loop_
    _geom_hbond_atom_site_label_D
    _geom_hbond_atom_site_label_H
    _geom_hbond_atom_site_label_A
    _geom_hbond_site_symmetry_A
    _geom_hbond_distance_DH
    _geom_hbond_distance_HA
    _geom_hbond_distance_DA
    _geom_hbond_angle_DHA
    _geom_hbond_publ_flag
    N1 H1 O1 . 0.88 2.29 2.649(2) 104 yes
