# Supplementary material for: 5,8-Dimeth­oxy-2-phenyl-1,4-dihydro­quinoline-3-carbonitrile
Source: Acta Crystallogr Sect E Struct Rep Online. 2010 Aug 18;66(Pt 9):o2312–3. doi: 10.1107/S1600536810031685 (PMC3008076; doi:10.1107/S1600536810031685)
Supplement: Supplementary file 2 [file e-66-o2312-Isup2.hkl]

#
# h,k,l, Fc-squared, Fo-squared, sigma(Fo-squared) and status flag
#
data_I
_shelx_title ' import in P 21/c'
_shelx_refln_list_code          4
_shelx_F_calc_maximum      178.66
_exptl_crystal_F_000       616.00
_reflns_d_resolution_high  0.7681
 
loop_
 _symmetry_equiv_pos_as_xyz
 'x, y, z'
 '-x, y+1/2, -z+1/2'
 '-x, -y, -z'
 'x, -y-1/2, z-1/2'
 
_cell_length_a     3.9952
_cell_length_b    20.4544
_cell_length_c    17.7313
_cell_angle_alpha  90.000
_cell_angle_beta   95.976
_cell_angle_gamma  90.000
 
_shelx_F_squared_multiplier     1.000
 
loop_
 _refln_index_h
 _refln_index_k
 _refln_index_l
 _refln_F_squared_calc
 _refln_F_squared_meas
 _refln_F_squared_sigma
 _refln_observed_status
   4   0   0        0.14       -5.01      5.98 o
   5   0   0        1.54       -5.34      9.27 o
   3   1   0      218.25      209.30     15.03 o
   4   1   0        6.32       17.33      5.26 o
   5   1   0        4.26       -3.14      7.04 o
   1   2   0    10027.24     8868.92    158.83 o
   2   2   0      829.30      709.58     15.71 o
   3   2   0       64.19       79.04      7.24 o
   4   2   0       13.97       10.42      9.64 o
   5   2   0       11.08       21.52      8.47 o
   1   3   0     1239.08     1078.80     14.21 o
   2   3   0       97.78       96.64      4.40 o
   3   3   0       86.79       93.37      5.66 o
   4   3   0        5.38       -6.12      8.95 o
   5   3   0        8.90        4.54      8.81 o
   0   4   0     5450.85     5617.35    130.25 o
   1   4   0      241.05      213.99      3.66 o
   2   4   0      285.87      278.25      7.23 o
   3   4   0      320.96      335.89     11.12 o
   4   4   0       25.44       18.29      6.41 o
   5   4   0        6.03        4.57     11.99 o
   1   5   0       31.33       52.84      1.97 o
   2   5   0     1181.88     1126.26     21.78 o
   3   5   0       55.62       57.27      5.09 o
   4   5   0        7.24        3.79      8.90 o
   5   5   0        0.12       -3.04     12.24 o
   0   6   0       11.95       10.75      2.87 o
   1   6   0       71.85       78.51      2.74 o
   2   6   0       72.49       71.79      7.94 o
   3   6   0      114.59      104.17      6.16 o
   4   6   0       29.09       31.71     10.26 o
   5   6   0       21.84       13.55     15.31 o
   1   7   0      237.27      199.94      5.59 o
   2   7   0      157.42      175.94      5.07 o
   3   7   0      121.59      128.06      9.37 o
   4   7   0        3.57       -1.34      8.50 o
   0   8   0      256.18      276.42     11.65 o
   1   8   0      533.89      555.00     13.61 o
   2   8   0        9.46        3.56      2.23 o
   3   8   0        1.36       -2.04      4.76 o
   4   8   0       38.32       38.49     11.64 o
   1   9   0      174.30      199.11      7.21 o
   2   9   0       12.89        8.51      2.44 o
   3   9   0       10.86        3.82     11.48 o
   4   9   0       14.14       15.21      5.98 o
   0  10   0      562.81      644.00     18.57 o
   1  10   0       31.93       30.99      3.25 o
   2  10   0      157.02      144.84      5.14 o
   3  10   0        7.43        4.95      5.45 o
   4  10   0        3.18        4.98     12.48 o
   1  11   0       32.79       35.46      3.43 o
   2  11   0       31.21       34.03      3.09 o
   3  11   0       42.43       45.43      7.32 o
   4  11   0        0.89       -4.65      5.64 o
   0  12   0       86.96      101.78      7.27 o
   1  12   0        5.77        2.43      2.78 o
   2  12   0      202.30      233.24      7.20 o
   3  12   0      401.90      364.58     22.12 o
   4  12   0        7.30       -2.44      6.06 o
   1  13   0      107.93      116.20      5.49 o
   2  13   0       43.72       44.82      4.63 o
   3  13   0      173.83      173.12     12.08 o
   4  13   0       69.67       57.64     11.89 o
   0  14   0      307.64      280.30     12.34 o
   1  14   0        5.87        5.14      3.21 o
   2  14   0      120.11      121.32      8.16 o
   3  14   0       33.80       64.49     14.83 o
   4  14   0       43.33       55.34     12.50 o
   1  15   0       16.84       16.62      4.38 o
   2  15   0        0.26        1.57      4.41 o
   3  15   0       55.07       45.51      7.35 o
   4  15   0        6.26       11.35     10.07 o
   0  16   0      353.04      346.99     14.13 o
   1  16   0       22.27        9.07      3.98 o
   2  16   0       78.31       71.07      6.71 o
   3  16   0        2.51       -5.17      5.85 o
   4  16   0       52.43       56.52     13.46 o
   1  17   0      319.28      307.92     10.76 o
   2  17   0       31.16       19.00      5.80 o
   3  17   0       27.77       35.53      9.27 o
   0  18   0      443.83      406.70     20.62 o
   1  18   0       64.04       76.75      8.82 o
   2  18   0       78.99       68.68      9.23 o
   3  18   0        0.29       -6.52      6.52 o
   1  19   0       93.21      113.95     14.20 o
   2  19   0        3.17       10.30      6.69 o
   3  19   0       12.06        6.21     10.05 o
   0  20   0       88.88       71.25     11.84 o
   1  20   0        8.61       -3.81      6.61 o
   2  20   0       50.14       50.34     11.00 o
   3  20   0       17.44       16.75      8.67 o
   1  21   0       90.06      108.82     15.30 o
   2  21   0       58.88       60.10      9.25 o
   3  21   0        0.04       -8.45      8.45 o
   0  22   0      162.43      144.56     23.66 o
   1  22   0       39.04       33.60      8.86 o
   2  22   0        9.13        6.58      9.64 o
   1  23   0        3.04       -7.40      7.40 o
   2  23   0      190.40      215.89     18.64 o
   0  24   0       24.94       11.96     16.24 o
   1  24   0       29.70       26.96     12.28 o
   2  24   0      238.65      181.94     41.29 o
   1  25   0       37.88       51.60     14.50 o
   0  26   0       57.80       23.08     20.04 o
   1  26   0       26.43       16.91     12.67 o
  -5   1   1       35.31       38.65     13.43 o
  -4   1   1        0.22       -1.81      5.65 o
  -3   1   1       30.10       41.98      8.82 o
  -2   1   1        7.31       12.05      5.59 o
  -1   1   1     3900.91     3610.98     84.00 o
   1   1   1     6339.50     5528.88    181.73 o
   3   1   1        4.48        5.31      7.10 o
   4   1   1       13.21       16.01      9.58 o
   5   1   1        1.64       -6.43      8.19 o
  -5   2   1        0.20       -5.07      8.76 o
  -4   2   1      111.45      121.83      8.14 o
  -3   2   1       64.83       81.12      5.19 o
  -2   2   1     1621.57     1499.42     36.56 o
  -1   2   1       48.38       61.85      3.44 o
   1   2   1      306.42      274.24      5.91 o
   2   2   1      199.44      172.54      7.79 o
   3   2   1       35.09       35.94      5.93 o
   4   2   1       47.34       45.87     10.37 o
   5   2   1        3.30        6.44      6.53 o
  -5   3   1        5.29       -8.47     10.81 o
  -4   3   1       86.20      105.30      7.73 o
  -3   3   1      202.31      210.62      8.43 o
  -2   3   1      428.62      365.50      9.32 o
  -1   3   1    31918.64    30131.56    380.86 o
   0   3   1     1891.83     2030.67     33.82 o
   1   3   1      316.84      300.61      4.63 o
   2   3   1        3.65        6.31      2.30 o
   3   3   1        4.61        3.10      3.57 o
   4   3   1        1.88       -4.81      5.55 o
   5   3   1        0.33       -7.77      7.77 o
  -5   4   1       11.34       23.02     13.17 o
  -4   4   1       40.39       43.75      6.88 o
  -3   4   1      112.66      115.27      6.53 o
  -2   4   1        6.84        3.16      3.86 o
  -1   4   1     4410.39     4109.90     52.29 o
   0   4   1       52.92       55.91      2.39 o
   1   4   1     2387.32     2263.30     29.21 o
   2   4   1      495.42      418.46      9.13 o
   3   4   1        1.38        3.75      3.35 o
   4   4   1        1.52       -5.31      5.31 o
   5   4   1        0.68        7.70     11.86 o
  -5   5   1       10.70       20.72     14.23 o
  -4   5   1       13.80        5.20      5.76 o
  -3   5   1       20.83       26.89      3.41 o
  -2   5   1     7535.14     7372.86    132.92 o
  -1   5   1      340.97      312.37      6.14 o
   0   5   1        0.11       -1.59      1.59 o
   1   5   1       52.82       55.43      2.35 o
   2   5   1        7.91        3.00      2.21 o
   3   5   1      109.85      115.21      6.61 o
   4   5   1        4.34        3.55     12.93 o
   5   5   1        7.41       -0.77     12.24 o
  -5   6   1        8.78       -0.10     12.88 o
  -4   6   1        1.64       -2.97      7.86 o
  -3   6   1        7.10        6.85      3.60 o
  -2   6   1       56.18       62.15      3.45 o
  -1   6   1        0.01       -1.52      1.52 o
   0   6   1      448.53      532.54      9.07 o
   1   6   1     1240.76     1245.79     17.74 o
   2   6   1      142.47      152.23      5.98 o
   3   6   1      137.09      152.05      6.32 o
   4   6   1       13.55       19.76     10.07 o
  -4   7   1       13.89       12.49      8.01 o
  -3   7   1       30.38       28.87      4.58 o
  -2   7   1      906.66      869.06     16.00 o
  -1   7   1      381.02      395.65      7.95 o
   0   7   1     3282.52     3377.14     55.92 o
   1   7   1     1427.79     1505.75     36.86 o
   2   7   1     1611.30     1543.36     29.75 o
   3   7   1       11.25        9.16      3.83 o
   4   7   1       46.10       40.89     11.96 o
  -4   8   1        0.29       -7.10      7.13 o
  -3   8   1       85.91      101.52     10.28 o
  -2   8   1       50.50       60.36      3.45 o
  -1   8   1      261.05      303.13      7.36 o
   0   8   1        2.04        1.01      2.29 o
   1   8   1     1723.91     1877.78     30.60 o
   2   8   1       23.36       24.30      3.17 o
   3   8   1        4.62        0.35      4.43 o
   4   8   1      150.47      168.37     10.21 o
  -4   9   1       46.11       48.55      8.33 o
  -3   9   1       32.49       36.87      6.54 o
  -2   9   1       34.29       33.78      3.35 o
  -1   9   1        2.82        0.28      2.50 o
   0   9   1        0.01       -1.96      2.43 o
   1   9   1     1586.08     1684.73     29.44 o
   2   9   1      185.94      173.69      5.54 o
   3   9   1        3.29       -1.59      4.91 o
   4   9   1       55.51       62.49     13.39 o
  -4  10   1       28.65       26.66      6.64 o
  -3  10   1       33.64       38.29      6.78 o
  -2  10   1       82.66       95.88      5.80 o
  -1  10   1       50.95       47.26      3.68 o
   0  10   1     1039.63     1092.60     20.28 o
   1  10   1     1011.13     1076.16     23.75 o
   2  10   1      141.88      157.69      5.52 o
   3  10   1      142.02      151.70     10.53 o
   4  10   1       41.24       36.40     12.53 o
  -4  11   1       30.69       25.22      9.30 o
  -3  11   1        0.34       -0.30      5.33 o
  -2  11   1      100.97      123.62      5.72 o
  -1  11   1      270.88      244.10      7.10 o
   0  11   1      255.54      252.19     10.37 o
   1  11   1      154.03      148.96      5.67 o
   2  11   1      170.98      156.41      5.81 o
   3  11   1        0.12       -5.17      5.17 o
   4  11   1       87.29      106.06     10.08 o
  -4  12   1        6.32        0.26      8.22 o
  -3  12   1        9.67        3.54      6.22 o
  -2  12   1       12.70       11.76      4.48 o
  -1  12   1       76.00       78.48      4.58 o
   0  12   1      172.01      197.75      6.81 o
   1  12   1       44.84       51.60      4.01 o
   2  12   1        1.39       -2.86      2.86 o
   3  12   1       47.65       45.92      8.06 o
   4  12   1        0.93        0.09      6.23 o
  -4  13   1        0.50       -3.45      8.31 o
  -3  13   1       15.03       33.90      7.42 o
  -2  13   1      545.24      542.35     18.79 o
  -1  13   1       94.98      103.14      5.28 o
   0  13   1       42.82       45.15      4.04 o
   1  13   1       21.87       13.47      3.30 o
   2  13   1        9.75        5.04      3.44 o
   3  13   1      104.15      104.32     10.29 o
   4  13   1        7.26       15.12      9.43 o
  -4  14   1        5.45        1.09      9.08 o
  -3  14   1       19.05       16.91      6.71 o
  -2  14   1      116.97      107.73      7.07 o
  -1  14   1      140.07      120.29      8.22 o
   0  14   1       22.10       28.35      3.76 o
   1  14   1      332.99      351.21      9.60 o
   2  14   1       52.33       53.45      5.57 o
   3  14   1        6.88        4.21      6.78 o
   4  14   1        0.96        1.82      8.60 o
  -4  15   1        6.55       -4.60      9.02 o
  -3  15   1      210.29      182.76     11.45 o
  -2  15   1      192.40      200.99     10.68 o
  -1  15   1      660.73      649.53     14.58 o
   0  15   1       13.22        9.94      3.45 o
   1  15   1        5.04        5.68      3.57 o
   2  15   1      172.52      175.68      8.88 o
   3  15   1       38.48       39.10     12.90 o
   4  15   1        1.02       -0.03      9.62 o
  -4  16   1        0.01       -2.81      9.91 o
  -3  16   1        4.03        5.78      6.53 o
  -2  16   1       58.71       58.55      7.25 o
  -1  16   1      182.68      175.18      7.69 o
   0  16   1       23.75       22.92      4.19 o
   1  16   1       21.01       30.04      4.36 o
   2  16   1       87.59       87.18      8.41 o
   3  16   1       22.81       21.32      6.80 o
   4  16   1        1.40        0.96      9.88 o
  -3  17   1        0.00       -3.60      6.27 o
  -2  17   1        0.80       -4.31      5.39 o
  -1  17   1      266.30      276.16     10.16 o
   0  17   1      236.45      226.68      8.58 o
   1  17   1      533.51      526.84     14.62 o
   2  17   1       39.79       31.09      5.96 o
   3  17   1      154.94      139.54     11.28 o
  -3  18   1        6.81       -3.72      6.69 o
  -2  18   1       60.40       49.43      7.81 o
  -1  18   1        0.22       -4.27      5.72 o
   0  18   1      647.25      621.62     18.79 o
   1  18   1       40.21       54.48      8.17 o
   2  18   1        0.58        1.12      6.06 o
   3  18   1        4.13       -3.91      7.05 o
  -3  19   1        6.96       -4.02      9.94 o
  -2  19   1        9.96        8.48      6.56 o
  -1  19   1       21.79       11.46      7.03 o
   0  19   1        1.01        7.62      5.82 o
   1  19   1       13.30       13.49      6.92 o
   2  19   1       26.63       27.45      7.46 o
   3  19   1        1.26        8.37      7.90 o
  -3  20   1        0.97       -8.74     14.85 o
  -2  20   1        0.14       -3.29      6.50 o
  -1  20   1       60.44       57.88      9.21 o
   0  20   1       71.81       68.81      8.24 o
   1  20   1      608.67      593.25     33.68 o
   2  20   1       77.32       94.52      9.94 o
   3  20   1        0.79        2.61      8.13 o
  -3  21   1       15.50        5.19      9.24 o
  -2  21   1        5.98       -6.34      6.73 o
  -1  21   1       17.11       18.08      7.93 o
   0  21   1        3.46        5.27     15.94 o
   1  21   1      728.41      728.41     25.73 o
   2  21   1       36.67       28.68      8.37 o
   3  21   1        0.02       -1.89      8.54 o
  -2  22   1       42.97       20.18     15.89 o
  -1  22   1       24.51       27.01      8.76 o
   0  22   1      107.81      113.00     32.45 o
   1  22   1      146.61      147.01     23.14 o
   2  22   1      221.13      181.04     16.49 o
  -2  23   1      141.09      159.06     16.58 o
  -1  23   1        3.65       -7.26      7.26 o
   0  23   1       27.08       28.63     13.89 o
   1  23   1        2.30       -6.94      7.64 o
   2  23   1       13.48        2.55     10.16 o
  -2  24   1       68.56       71.08     18.72 o
  -1  24   1        2.09       -7.48     10.37 o
   0  24   1        0.78        4.64     10.62 o
   1  24   1        0.09      -10.76     10.76 o
   2  24   1        5.52       -9.51     12.69 o
  -1  25   1      113.22      129.22     17.65 o
   0  25   1        6.49        4.43     11.86 o
   1  25   1        4.28       -9.01     11.17 o
  -1  26   1        4.30      -10.92     10.92 o
   0  26   1        8.17       -1.93     12.21 o
  -5   0   2       16.44       22.38     11.67 o
  -4   0   2      768.05      774.88     27.76 o
  -3   0   2      164.32      143.09      7.52 o
  -2   0   2     1480.74     1333.42     57.54 o
  -1   0   2     2779.99     2455.82     69.84 o
   1   0   2       22.29       12.83      1.84 o
   4   0   2       39.61       39.27     11.25 o
   5   0   2      145.81      179.79     20.72 o
  -5   1   2       13.23       12.58      8.06 o
  -4   1   2       47.74       60.76      6.51 o
  -3   1   2      193.14      174.75      8.07 o
  -2   1   2        2.51       -1.61      4.91 o
  -1   1   2    14849.31    13608.47    243.45 o
   0   1   2       28.10       28.31      3.43 o
   1   1   2       87.22       60.47      2.06 o
   3   1   2       50.27       51.85     10.42 o
   4   1   2        4.19       -2.18      6.17 o
   5   1   2       14.08        6.32      8.10 o
  -5   2   2       23.60       25.06     12.37 o
  -4   2   2       19.19       24.62      6.80 o
  -3   2   2      856.13      841.64     19.65 o
  -2   2   2     1263.39     1096.51     23.49 o
  -1   2   2     5691.47     5351.85     75.92 o
   0   2   2     2518.63     2489.06     41.36 o
   1   2   2      117.54       94.47      3.93 o
   2   2   2       56.53       69.34      5.21 o
   3   2   2        8.53        7.21      5.01 o
   4   2   2        4.42        0.25      6.24 o
   5   2   2       83.16      109.38      9.88 o
  -5   3   2        2.76       14.87     12.47 o
  -4   3   2       25.31       11.48      7.20 o
  -3   3   2       17.47       14.26      6.22 o
  -2   3   2      268.00      226.12      6.59 o
  -1   3   2    24436.31    23489.33    313.96 o
   0   3   2     2159.60     2385.97     34.51 o
   1   3   2     4900.94     4326.18     54.79 o
   2   3   2       16.03       24.76      3.62 o
   3   3   2        8.04        7.09      3.72 o
   4   3   2        2.02       -5.46      5.46 o
   5   3   2        7.94       10.97     10.18 o
  -5   4   2        1.80        2.81     12.21 o
  -4   4   2        2.77       -0.88      4.51 o
  -3   4   2       11.28       15.42      2.89 o
  -2   4   2      101.54      115.32      5.56 o
  -1   4   2     3064.86     2748.69     35.34 o
   0   4   2     5595.68     5874.50     78.72 o
   1   4   2     1517.76     1383.40     23.28 o
   2   4   2      152.51      161.36      4.90 o
   3   4   2        2.99       -3.34      3.34 o
   4   4   2        1.62        4.98      6.04 o
   5   4   2        0.48        2.08      7.95 o
  -5   5   2        7.89        3.68     13.04 o
  -4   5   2        0.27       -5.34      5.34 o
  -3   5   2      187.55      181.27      9.57 o
  -2   5   2     1770.07     1727.98     36.46 o
  -1   5   2      561.26      581.28     10.97 o
   0   5   2       62.35       51.70      2.62 o
   1   5   2       18.93       27.02      2.08 o
   2   5   2      153.14      137.83      4.70 o
   3   5   2      253.01      246.56     22.21 o
   4   5   2       26.29       20.43     10.26 o
   5   5   2        8.16       29.80     15.28 o
  -5   6   2        2.61      -12.76     12.76 o
  -4   6   2        6.37       -7.26      7.26 o
  -3   6   2        0.38       -3.96      3.96 o
  -2   6   2      478.20      480.19     11.03 o
  -1   6   2       51.69       61.56      2.93 o
   0   6   2      134.48      136.86      3.94 o
   1   6   2      908.22      902.04     16.26 o
   2   6   2      143.54      122.12      7.42 o
   3   6   2       50.03       47.58      4.04 o
   4   6   2        2.36       10.84     10.20 o
  -5   7   2        2.01        1.69     14.71 o
  -4   7   2       53.98       65.22     20.78 o
  -3   7   2       25.65       26.52      4.75 o
  -2   7   2      756.65      814.47     17.77 o
  -1   7   2       50.31       50.30      2.99 o
   0   7   2      337.10      357.75      8.01 o
   1   7   2      201.45      194.43      4.91 o
   2   7   2      221.12      222.35      5.67 o
   3   7   2       19.07       27.76     11.17 o
   4   7   2        0.01       -9.24      9.24 o
  -4   8   2       12.78        4.81      6.57 o
  -3   8   2       76.65       75.83      7.54 o
  -2   8   2       98.50      102.20      4.53 o
  -1   8   2      130.93      113.19      4.55 o
   0   8   2      384.86      377.44      8.56 o
   1   8   2      261.24      261.63      7.49 o
   2   8   2       27.68       24.06      2.54 o
   3   8   2       60.46       61.62      7.00 o
   4   8   2      194.62      184.22     11.07 o
  -4   9   2       48.36       52.88      9.94 o
  -3   9   2      169.95      166.98     13.65 o
  -2   9   2       42.74       42.60      3.62 o
  -1   9   2      105.90      125.49      4.95 o
   0   9   2       77.28       75.04      4.12 o
   1   9   2     1072.22     1198.97     20.14 o
   2   9   2      773.82      820.48     14.34 o
   3   9   2        3.87        5.53      5.23 o
   4   9   2       84.98       72.56      8.97 o
  -4  10   2       14.67       17.01      8.18 o
  -3  10   2        1.05       -4.79     15.30 o
  -2  10   2        9.01        0.11      3.17 o
  -1  10   2      413.21      441.54     10.00 o
   0  10   2      336.03      358.57      8.80 o
   1  10   2      874.03      862.85     15.46 o
   2  10   2      107.31      124.40      5.11 o
   3  10   2       83.34       77.20      8.56 o
   4  10   2       13.45       23.34      6.98 o
  -4  11   2       87.29       89.42     13.46 o
  -3  11   2        6.93        6.88     12.52 o
  -2  11   2       20.84       16.90      3.93 o
  -1  11   2       50.17       65.73      4.18 o
   0  11   2      125.98      165.58      5.97 o
   1  11   2       56.91       58.91      3.74 o
   2  11   2       19.26       18.92      3.26 o
   3  11   2      127.60      146.53     11.00 o
   4  11   2        2.24       -4.03     11.49 o
  -4  12   2        0.39        0.67      8.47 o
  -3  12   2       72.42       70.01     13.08 o
  -2  12   2      702.31      752.68     18.98 o
  -1  12   2        7.47        6.93      2.98 o
   0  12   2      854.06      930.95     18.28 o
   1  12   2      505.24      542.98     12.10 o
   2  12   2      234.17      221.59      9.70 o
   3  12   2        6.35        9.35      6.72 o
   4  12   2        0.01       -5.95      5.95 o
  -4  13   2        5.67       -1.50      9.02 o
  -3  13   2      182.63      171.24     16.86 o
  -2  13   2       55.44       63.39      5.76 o
  -1  13   2      404.36      408.84     10.31 o
   0  13   2      734.27      831.02     16.99 o
   1  13   2      577.98      597.67     13.25 o
   2  13   2       28.91       30.64      4.10 o
   3  13   2       89.57       82.19      9.69 o
   4  13   2        0.87       -5.42      6.28 o
  -4  14   2       12.34        4.03     10.26 o
  -3  14   2       13.60        4.45      5.43 o
  -2  14   2      532.41      516.46     15.71 o
  -1  14   2      516.16      543.79     12.73 o
   0  14   2      234.03      226.86      7.62 o
   1  14   2        0.43       -1.05      2.97 o
   2  14   2      161.03      189.29      7.28 o
   3  14   2        7.06       14.70      8.95 o
   4  14   2        0.51       -1.88     14.15 o
  -4  15   2        0.66        5.05      9.81 o
  -3  15   2       15.24       13.16      6.53 o
  -2  15   2        0.14       -4.73      4.73 o
  -1  15   2       67.38       78.62      5.40 o
   0  15   2      134.32      143.63     10.35 o
   1  15   2        4.89        5.53      4.21 o
   2  15   2      306.55      264.56     15.05 o
   3  15   2      172.49      167.84      8.03 o
   4  15   2        8.65       16.07      9.41 o
  -4  16   2        0.45        6.46     10.45 o
  -3  16   2       34.67       24.05      7.60 o
  -2  16   2       39.09       24.26      6.42 o
  -1  16   2        6.95       -1.72      3.67 o
   0  16   2      310.61      317.73      9.71 o
   1  16   2      106.98      102.69      6.10 o
   2  16   2      113.78       91.49      7.31 o
   3  16   2       41.65       39.58      6.37 o
   4  16   2        2.66       -5.69      9.59 o
  -3  17   2        3.83        7.73      6.97 o
  -2  17   2       40.74       51.24      7.49 o
  -1  17   2        0.98       -4.49      4.49 o
   0  17   2      578.01      604.60     18.00 o
   1  17   2       21.67       14.15      4.74 o
   2  17   2        2.22       -1.31      4.85 o
   3  17   2        0.08       -4.64      6.44 o
  -3  18   2       13.67        6.99      7.59 o
  -2  18   2       51.33       50.37      7.89 o
  -1  18   2       29.45       27.44      7.35 o
   0  18   2       52.06       49.67      6.93 o
   1  18   2       82.94       89.22      9.16 o
   2  18   2       48.75       37.49      7.67 o
   3  18   2        2.35       -6.41      6.41 o
  -3  19   2        0.99       -0.71      7.59 o
  -2  19   2       13.05       -1.82      6.65 o
  -1  19   2      396.57      386.57     16.98 o
   0  19   2        5.72       -0.12      5.46 o
   1  19   2       55.05       77.12      9.37 o
   2  19   2       13.09       10.24      6.96 o
   3  19   2       28.00       28.71      8.58 o
  -3  20   2        0.09       -9.06      9.06 o
  -2  20   2        0.03       -6.30      6.30 o
  -1  20   2       62.19       49.59      8.92 o
   0  20   2      542.95      533.04     17.82 o
   1  20   2       19.51       15.53      7.59 o
   2  20   2       21.34        7.57      7.20 o
   3  20   2        3.05       -7.34      7.34 o
  -3  21   2        6.93        2.62      9.29 o
  -2  21   2       31.68       45.16      8.83 o
  -1  21   2      129.99      150.28     20.77 o
   0  21   2        9.20        7.00      9.57 o
   1  21   2      272.38      304.14     16.02 o
   2  21   2        0.13       -5.45      8.53 o
   3  21   2       24.62       36.45      9.92 o
  -2  22   2       35.81       31.20      8.61 o
  -1  22   2      130.84      130.06     12.18 o
   0  22   2        3.52        5.02     10.40 o
   1  22   2      544.60      506.03     21.12 o
   2  22   2       30.24       28.11     10.92 o
  -2  23   2       99.96       86.36     13.97 o
  -1  23   2       63.35       64.73     16.27 o
   0  23   2       10.52       -8.60     11.46 o
   1  23   2       70.64       69.83     10.80 o
   2  23   2      180.57      191.67     17.68 o
  -2  24   2        8.74        7.19     10.63 o
  -1  24   2       72.33       66.81     17.90 o
   0  24   2        0.63        3.06     18.94 o
   1  24   2        0.03       -9.82      9.82 o
   2  24   2      100.30       67.46     21.71 o
  -1  25   2       13.00       23.85     12.53 o
   0  25   2       42.75       40.30     14.17 o
   1  25   2        9.19       22.10     12.94 o
   0  26   2       12.46       -1.84     23.94 o
  -5   1   3        0.18        1.00     11.62 o
  -4   1   3       25.38       20.02     11.53 o
  -3   1   3        0.00        3.22      2.63 o
  -2   1   3      348.75      311.09     13.16 o
  -1   1   3       38.69       27.98      2.12 o
   0   1   3      262.65      265.54      4.10 o
   1   1   3        0.30        0.13      0.64 o
   2   1   3        6.92        1.84      2.20 o
   3   1   3       42.99       29.12      9.88 o
   4   1   3       34.84       43.49      9.17 o
   5   1   3       86.46       87.55     12.02 o
  -5   2   3        0.43       -7.31      7.46 o
  -4   2   3      113.69      122.10      8.02 o
  -3   2   3      143.80      152.07      5.38 o
  -2   2   3     2211.94     2055.76     38.37 o
  -1   2   3     1515.78     1390.46     19.34 o
   0   2   3      717.87      705.10     10.87 o
   1   2   3     1096.02      997.83     13.62 o
   2   2   3       26.53       29.62      2.44 o
   3   2   3        2.50       -2.41      3.71 o
   4   2   3        9.53       -1.45      6.20 o
   5   2   3       14.84       15.38      9.11 o
  -5   3   3       82.87      107.54     17.49 o
  -4   3   3        9.38        9.19      7.52 o
  -3   3   3        9.33       11.05      3.07 o
  -2   3   3        0.01       -2.37      2.37 o
  -1   3   3      606.35      538.56      9.39 o
   0   3   3        0.54       -0.11      1.24 o
   1   3   3        5.96        3.77      1.16 o
   2   3   3      387.01      374.45     11.14 o
   3   3   3      200.90      183.62      7.94 o
   4   3   3        7.03       -2.39      6.04 o
   5   3   3        1.29       -1.77     18.96 o
  -5   4   3       21.44       20.56     13.33 o
  -4   4   3       52.69       54.67      6.11 o
  -3   4   3      309.29      306.49      8.98 o
  -2   4   3      622.90      542.40     12.93 o
  -1   4   3     3136.23     2991.79     46.03 o
   0   4   3     1659.44     1584.76     23.57 o
   1   4   3       56.09       46.92      2.03 o
   2   4   3      150.46      151.40      4.28 o
   3   4   3        1.72       -0.05      4.60 o
   4   4   3        6.34       20.91     10.39 o
   5   4   3        0.21       -3.62     12.42 o
  -5   5   3        6.47       16.98     14.35 o
  -4   5   3       14.76       11.95      3.94 o
  -3   5   3      760.94      752.66     17.75 o
  -2   5   3      876.12      847.72     17.20 o
  -1   5   3      395.46      404.45      7.88 o
   0   5   3     2881.55     2896.31     45.01 o
   1   5   3      487.85      475.93     11.48 o
   2   5   3       15.16       12.99      2.61 o
   3   5   3      270.15      274.31      8.34 o
   4   5   3      111.45      114.48     15.82 o
  -5   6   3       16.79       27.01     16.37 o
  -4   6   3       10.77        1.06      4.88 o
  -3   6   3      344.54      355.31     11.78 o
  -2   6   3     4777.36     4740.17     78.37 o
  -1   6   3       84.78       75.93      3.35 o
   0   6   3        0.53       -0.52      1.83 o
   1   6   3      372.57      354.93      6.83 o
   2   6   3        7.03        7.50      2.58 o
   3   6   3      152.65      142.57      7.07 o
   4   6   3       84.77      109.62     15.86 o
  -5   7   3       24.72       28.52     16.05 o
  -4   7   3        7.86       16.37      7.10 o
  -3   7   3       58.38       55.69      6.61 o
  -2   7   3     2682.03     2597.76     44.02 o
  -1   7   3      519.08      494.25     10.18 o
   0   7   3     1844.14     1988.26     46.93 o
   1   7   3     1131.48     1211.46     18.75 o
   2   7   3       53.67       45.01      2.86 o
   3   7   3       10.51       14.99      7.94 o
   4   7   3       81.51       73.48      8.41 o
  -4   8   3        0.09       -0.70      6.65 o
  -3   8   3     1493.15     1490.61     51.41 o
  -2   8   3        2.11        1.64      2.84 o
  -1   8   3     1840.65     1917.39     36.20 o
   0   8   3        0.16       -2.62      2.62 o
   1   8   3       47.18       54.27      3.34 o
   2   8   3      323.67      321.11      6.57 o
   3   8   3        0.12        4.86      5.05 o
   4   8   3        7.54        7.05      6.68 o
  -4   9   3       24.58       37.63      9.27 o
  -3   9   3      464.45      507.26     19.09 o
  -2   9   3        5.17        0.56      2.99 o
  -1   9   3        2.59       -2.62      2.62 o
   0   9   3     1843.61     2102.46     36.22 o
   1   9   3      674.39      704.31     13.01 o
   2   9   3       11.61       10.28      2.14 o
   3   9   3        6.54        1.38      6.57 o
   4   9   3        0.07       -5.49      5.49 o
  -4  10   3        2.06       -5.56      7.26 o
  -3  10   3       66.53       95.36     13.46 o
  -2  10   3        1.35        1.83      3.28 o
  -1  10   3      244.75      239.09      7.61 o
   0  10   3     1665.03     1885.89     33.01 o
   1  10   3       79.75       82.23      4.12 o
   2  10   3       20.22       25.99      3.29 o
   3  10   3       46.91       54.91      7.94 o
   4  10   3       87.43       88.52     10.50 o
  -4  11   3       19.82       21.93     10.23 o
  -3  11   3      396.42      417.45     25.22 o
  -2  11   3       43.75       33.81      5.25 o
  -1  11   3      142.15      150.20      6.33 o
   0  11   3     1884.42     2078.68     36.38 o
   1  11   3        8.04        5.73      2.64 o
   2  11   3       26.25       32.20      3.67 o
   3  11   3        1.09       -1.54      5.68 o
   4  11   3       16.19        9.57      7.12 o
  -4  12   3       22.25       12.05     10.42 o
  -3  12   3       12.26        7.22      9.05 o
  -2  12   3      116.02      124.28      6.99 o
  -1  12   3       68.52       68.84      4.92 o
   0  12   3       33.07       35.30      3.73 o
   1  12   3       98.25      124.06      5.19 o
   2  12   3       60.83       64.11      4.54 o
   3  12   3       60.83       57.84     17.47 o
   4  12   3       38.63       32.45      8.34 o
  -4  13   3        2.50       -8.63      8.63 o
  -3  13   3        0.11       -3.09      4.77 o
  -2  13   3        5.20        5.11      4.17 o
  -1  13   3       24.50       15.88      3.55 o
   0  13   3       91.46      117.20      5.59 o
   1  13   3       41.97       58.64      6.75 o
   2  13   3      113.07      135.98      6.19 o
   3  13   3        1.04        0.77      6.58 o
   4  13   3        2.44        0.35      6.88 o
  -4  14   3        7.20       11.80     10.29 o
  -3  14   3       23.28       21.69      6.48 o
  -2  14   3       26.84       15.84      4.97 o
  -1  14   3       42.50       57.55      4.77 o
   0  14   3        6.32        4.55      3.21 o
   1  14   3      245.41      248.63      8.05 o
   2  14   3      355.86      339.88      9.66 o
   3  14   3       39.07       35.93      8.41 o
   4  14   3        3.33       -2.53      7.14 o
  -4  15   3       13.84       11.22     11.16 o
  -3  15   3       96.87      102.29      9.65 o
  -2  15   3       15.05       19.77      6.11 o
  -1  15   3        0.07       -3.18      3.18 o
   0  15   3       19.79       24.29      3.98 o
   1  15   3       82.71      105.55      5.92 o
   2  15   3        2.51       -3.91      3.91 o
   3  15   3        4.04       -2.27      3.82 o
   4  15   3       10.65       12.47      9.72 o
  -4  16   3        0.55       -7.45      9.46 o
  -3  16   3        0.08       -6.09      6.09 o
  -2  16   3      115.31      113.48     11.44 o
  -1  16   3     1094.85     1082.15     22.06 o
   0  16   3      226.28      227.48      9.18 o
   1  16   3        2.51       -3.67      3.67 o
   2  16   3       34.59       27.29      5.82 o
   3  16   3       74.96       86.70      6.75 o
   4  16   3       25.35       58.44     15.25 o
  -3  17   3       16.02       25.75      7.91 o
  -2  17   3       51.69       47.38      7.55 o
  -1  17   3      523.32      507.32     16.29 o
   0  17   3      103.58      114.55      9.08 o
   1  17   3      136.88      151.94      9.10 o
   2  17   3       17.80        1.16      5.41 o
   3  17   3       27.72       33.90      5.51 o
  -3  18   3       30.93       34.52      9.00 o
  -2  18   3       68.89       76.20      8.91 o
  -1  18   3      144.42      161.91     11.37 o
   0  18   3     1552.65     1485.72     35.83 o
   1  18   3      393.24      372.61     16.12 o
   2  18   3       28.04        8.05      6.34 o
   3  18   3        8.31        3.94      5.48 o
  -3  19   3       44.21       39.12      9.78 o
  -2  19   3        0.01       -2.24      6.14 o
  -1  19   3        0.18       -6.00      6.00 o
   0  19   3     1574.74     1508.32     53.63 o
   1  19   3        0.19        1.72     11.59 o
   2  19   3      112.24      102.62     10.09 o
   3  19   3       16.61       11.68      7.75 o
  -3  20   3        0.18       -7.76      7.76 o
  -2  20   3        3.51       -4.87      6.42 o
  -1  20   3        9.44        5.43      7.06 o
   0  20   3      421.12      402.88     17.81 o
   1  20   3      281.15      227.27     15.47 o
   2  20   3        8.20        1.85      8.14 o
   3  20   3       19.80       17.34     10.69 o
  -3  21   3        3.66        0.73      9.15 o
  -2  21   3       53.93       61.53      9.64 o
  -1  21   3        0.08       -2.30      6.98 o
   0  21   3       77.09       58.33     15.41 o
   1  21   3       58.92       87.78     10.75 o
   2  21   3       11.68       10.73     12.36 o
   3  21   3        1.87        1.62      8.30 o
  -2  22   3       62.15       81.32     10.69 o
  -1  22   3       10.01       14.88      7.90 o
   0  22   3        7.71       10.81     10.64 o
   1  22   3      103.26      120.06     11.93 o
   2  22   3       54.05       53.44     12.30 o
  -2  23   3       78.26       95.22     14.32 o
  -1  23   3       20.15       13.30     10.55 o
   0  23   3        2.02       -0.88     10.05 o
   1  23   3      118.93      108.74     12.11 o
   2  23   3        3.07       -2.88     10.42 o
  -2  24   3       27.96       40.85     12.80 o
  -1  24   3        6.49        5.38     10.33 o
   0  24   3        3.97       -4.83     10.64 o
   1  24   3       16.88       14.78     11.70 o
   2  24   3       20.87       15.93     11.60 o
  -1  25   3        9.12        3.72     11.14 o
   0  25   3        1.33       -7.34     14.32 o
   1  25   3        0.31       -0.96     11.33 o
   0  26   3        5.00      -11.51     11.51 o
  -5   0   4       59.36       61.28     14.03 o
  -4   0   4      238.36      230.95      9.54 o
  -3   0   4        6.87        4.54      5.71 o
  -2   0   4        4.99        2.46      6.33 o
  -1   0   4     3005.12     2898.65     59.05 o
   0   0   4     9230.37     8741.58    157.49 o
   1   0   4     2755.55     2678.18     44.38 o
   2   0   4       35.28       34.11      5.24 o
   3   0   4       62.21       67.81      5.90 o
   4   0   4       87.54      111.76     17.33 o
   5   0   4        0.00      -11.51     11.51 o
  -5   1   4       80.22       94.29     11.27 o
  -4   1   4        0.06       -0.10      6.30 o
  -3   1   4       62.53       70.29      4.49 o
  -2   1   4      206.63      198.21      6.81 o
  -1   1   4      395.26      360.05      6.77 o
   0   1   4     1623.62     1643.57     20.67 o
   1   1   4        5.32        6.80      2.21 o
   2   1   4       18.44       15.79      2.47 o
   3   1   4      107.86      105.92      8.25 o
   4   1   4       64.96       99.65     14.84 o
  -5   2   4       31.24       23.10     19.42 o
  -4   2   4       94.35      105.55      5.98 o
  -3   2   4       40.08       37.77      3.32 o
  -2   2   4      523.46      527.54     13.05 o
  -1   2   4     5969.87     5562.21     91.10 o
   0   2   4      231.43      211.85      4.60 o
   1   2   4       43.96       42.85      1.81 o
   2   2   4      596.95      587.14     13.77 o
   3   2   4       18.82       18.08      6.33 o
   4   2   4       42.74       65.50      8.44 o
  -5   3   4       24.80       25.16     14.15 o
  -4   3   4       59.13       68.03      5.16 o
  -3   3   4       49.83       46.89      3.71 o
  -2   3   4      177.15      182.10     10.05 o
  -1   3   4       60.13       49.06      2.90 o
   0   3   4      516.33      554.86      8.71 o
   1   3   4      806.42      752.09     12.54 o
   2   3   4        0.00        2.26      1.92 o
   3   3   4       41.29       38.88      4.09 o
   4   3   4      361.54      378.74     26.57 o
  -5   4   4        7.17       16.91     13.01 o
  -4   4   4       14.58        8.42      5.29 o
  -3   4   4      253.06      266.58      7.65 o
  -2   4   4     1706.60     1644.96     39.86 o
  -1   4   4      742.57      693.65     12.96 o
   0   4   4        2.77        1.95      1.17 o
   1   4   4      267.15      266.72      5.14 o
   2   4   4      218.23      196.30      5.81 o
   3   4   4       61.36       66.77      4.28 o
   4   4   4      204.47      228.03     20.65 o
  -5   5   4        0.20        8.28     13.43 o
  -4   5   4       11.04        6.32      5.38 o
  -3   5   4      496.56      466.19     13.89 o
  -2   5   4     1478.98     1388.97     34.30 o
  -1   5   4     1252.89     1201.92     21.15 o
   0   5   4       67.11       58.55      2.77 o
   1   5   4      114.30      110.71      3.46 o
   2   5   4       12.19       17.49      2.74 o
   3   5   4      189.88      196.56      8.02 o
   4   5   4       31.62       36.83     12.21 o
  -5   6   4       11.98       21.42     14.51 o
  -4   6   4       12.08        9.12      5.95 o
  -3   6   4      201.60      196.61      8.50 o
  -2   6   4      654.69      639.73     14.12 o
  -1   6   4      538.52      559.74     10.34 o
   0   6   4      411.74      410.59      9.84 o
   1   6   4      676.71      663.58     21.50 o
   2   6   4      141.35      136.22      4.07 o
   3   6   4      407.99      422.75     13.03 o
   4   6   4       17.77       34.24     12.37 o
  -4   7   4       28.40       46.02      7.74 o
  -3   7   4       19.72       28.00      6.84 o
  -2   7   4       36.27       23.60      4.26 o
  -1   7   4      867.86      932.15     17.21 o
   0   7   4      106.92      114.63      5.13 o
   1   7   4      522.82      586.02     11.89 o
   2   7   4        1.80       -1.04      1.80 o
   3   7   4        4.43        4.58      5.07 o
   4   7   4       77.55       82.57     10.84 o
  -4   8   4        0.56       -0.82      6.23 o
  -2   8   4       66.15       82.49      4.77 o
  -1   8   4      980.70      978.29     18.14 o
   0   8   4      302.85      371.33      9.55 o
   1   8   4       25.77       39.29      3.36 o
   2   8   4       76.54       74.17      3.49 o
   3   8   4        6.69        6.71      7.35 o
   4   8   4       67.59       73.96      8.13 o
  -4   9   4        0.74       -7.29      7.29 o
  -3   9   4     1479.80     1567.44     69.53 o
  -2   9   4        5.78        4.90      3.29 o
  -1   9   4       55.34       76.08      4.68 o
   0   9   4      119.43      128.24      5.67 o
   1   9   4      450.71      469.46     11.02 o
   2   9   4      164.24      170.88      5.18 o
   3   9   4      231.68      246.00     13.39 o
   4   9   4       56.15       44.91      7.61 o
  -4  10   4        0.05       -7.54      7.54 o
  -3  10   4      220.71      239.32     18.54 o
  -2  10   4       66.94       58.74      4.96 o
  -1  10   4      760.17      783.97     17.11 o
   0  10   4      263.11      276.27      7.63 o
   1  10   4     1075.84     1223.74     20.94 o
   2  10   4        9.81       13.77      2.43 o
   3  10   4        0.00        7.10      6.05 o
   4  10   4        3.47       -5.83      5.83 o
  -4  11   4      194.00      170.07     17.23 o
  -3  11   4       25.71       15.35      9.72 o
  -2  11   4        4.65        4.42      3.71 o
  -1  11   4       11.34        8.78      3.37 o
   0  11   4      617.90      726.91     14.93 o
   1  11   4      338.87      338.80      8.16 o
   2  11   4       77.67       80.23      4.23 o
   3  11   4        0.07        1.16      9.11 o
   4  11   4       27.06       14.63      7.22 o
  -4  12   4      347.60      345.78     24.17 o
  -3  12   4       51.51       60.90      7.09 o
  -2  12   4      216.45      231.56      9.21 o
  -1  12   4      155.83      143.92      6.58 o
   0  12   4        7.81        7.47      3.08 o
   1  12   4      525.23      583.29     12.02 o
   2  12   4      419.36      419.67     10.47 o
   3  12   4       20.27       26.73     13.04 o
   4  12   4       40.45       55.18      9.20 o
  -4  13   4       81.35       75.61     14.96 o
  -3  13   4      134.24      159.22     10.42 o
  -2  13   4      166.45      178.17      8.66 o
  -1  13   4      342.51      326.83      9.99 o
   0  13   4      360.85      385.58      9.97 o
   1  13   4        6.53        9.79      3.05 o
   2  13   4        9.78       -0.58      3.32 o
   3  13   4       24.07       13.20      7.60 o
   4  13   4        1.63       -5.73      6.88 o
  -4  14   4       10.46        5.50     10.42 o
  -3  14   4        0.71       -5.42      5.42 o
  -2  14   4      403.55      423.05     14.36 o
  -1  14   4     2053.16     2051.93     40.51 o
   0  14   4       13.98       11.89      3.53 o
   1  14   4       42.12       48.45      6.50 o
   2  14   4        9.69        2.05      3.94 o
   3  14   4        0.09        1.94      5.62 o
   4  14   4       38.53       40.64      9.29 o
  -4  15   4        0.35       -7.70     10.26 o
  -3  15   4        7.97        1.96      6.55 o
  -2  15   4      132.24      136.31      9.89 o
  -1  15   4      418.67      420.19     12.38 o
   0  15   4      162.12      178.31      7.45 o
   1  15   4      162.92      167.77      7.81 o
   2  15   4       45.81       36.83      5.40 o
   3  15   4        0.43        5.71      4.39 o
   4  15   4      110.01      112.67     14.42 o
  -4  16   4       26.95       31.30     13.11 o
  -3  16   4       26.30       29.33      7.97 o
  -2  16   4      459.06      423.50     16.52 o
  -1  16   4      730.55      735.47     18.24 o
   0  16   4        0.01       -2.38      3.44 o
   1  16   4      113.54      126.21      7.34 o
   2  16   4       34.62       26.52      5.15 o
   3  16   4        6.25        9.23      4.15 o
  -3  17   4       24.26       27.73      8.26 o
  -2  17   4       10.42        0.77      6.04 o
  -1  17   4        2.80       -0.05      5.34 o
   0  17   4        0.03       -1.03      4.54 o
   1  17   4       82.83       88.47      8.88 o
   2  17   4        3.17       -4.88      5.67 o
   3  17   4       55.33       50.24      7.66 o
  -3  18   4        0.21       -2.49      7.52 o
  -2  18   4       22.86       24.62      7.31 o
  -1  18   4      167.94      179.03     11.91 o
   0  18   4       76.08       74.51      7.60 o
   1  18   4       44.97       37.67      7.59 o
   2  18   4       25.33       10.46      6.52 o
   3  18   4        1.70        1.69      5.75 o
  -3  19   4       43.87       47.43     16.24 o
  -2  19   4       34.69       26.78      7.71 o
  -1  19   4      153.99      160.09     11.82 o
   0  19   4       70.64       77.25      8.02 o
   1  19   4      396.14      394.78     17.24 o
   2  19   4       20.19       17.21      7.55 o
   3  19   4        5.78        7.58      5.87 o
  -3  20   4        2.39        3.46      8.97 o
  -2  20   4        1.89        5.60      7.68 o
  -1  20   4       32.07       25.51     11.36 o
   0  20   4       68.59       69.39      9.54 o
   1  20   4        5.58       -6.33      7.01 o
   2  20   4       41.14       38.87     10.22 o
   3  20   4        7.44       -5.97      5.97 o
  -3  21   4       48.16       42.30     10.93 o
  -2  21   4       39.04       42.35      8.91 o
  -1  21   4       61.35       95.14     13.92 o
   0  21   4       11.45        4.47      9.69 o
   1  21   4       60.80       59.70     10.22 o
   2  21   4       47.09       53.06     17.66 o
  -2  22   4       17.94       19.66      9.01 o
  -1  22   4      102.52       98.35     11.21 o
   0  22   4       13.29        8.88     16.30 o
   1  22   4      249.02      259.87     16.12 o
   2  22   4        2.16        2.70      9.89 o
  -2  23   4      198.44      258.18     28.98 o
  -1  23   4      104.88      139.03     19.56 o
   0  23   4        3.07       -9.41      9.41 o
   1  23   4        2.44        1.13      8.10 o
   2  23   4        2.41      -11.32     23.11 o
  -2  24   4       63.48       75.12     14.14 o
  -1  24   4       25.13       32.83     12.22 o
   0  24   4        0.89      -13.18     18.53 o
   1  24   4       15.18       -1.67     14.21 o
  -1  25   4       85.59       73.45     14.93 o
   0  25   4        8.32        3.80     11.75 o
   1  25   4       12.92       17.41     13.70 o
   0  26   4       37.96       29.63     13.86 o
  -5   1   5        0.12        6.65      8.21 o
  -4   1   5       15.87       16.39      4.24 o
  -3   1   5       38.78       39.89      4.00 o
  -2   1   5      309.80      282.82      8.66 o
  -1   1   5      107.38       95.02      3.05 o
   0   1   5     1138.62     1086.50     13.58 o
   1   1   5        1.69        0.83      1.30 o
   2   1   5       70.51       81.25      4.28 o
   3   1   5        6.23       -0.52      3.15 o
   4   1   5        4.72        3.13      8.25 o
  -5   2   5        7.12        3.57      7.96 o
  -4   2   5        9.61        8.60      4.66 o
  -3   2   5       11.49        9.73      2.76 o
  -2   2   5      922.44      899.58     20.70 o
  -1   2   5      522.70      482.30      8.96 o
   0   2   5      471.06      396.29      6.49 o
   1   2   5      278.60      283.87      4.79 o
   2   2   5     1450.57     1466.53     27.94 o
   3   2   5       78.39       85.17      5.53 o
   4   2   5      145.05      150.77     13.74 o
  -5   3   5        7.32        7.10      8.35 o
  -4   3   5        2.79        3.14      4.40 o
  -3   3   5        2.42        2.72      5.13 o
  -2   3   5      350.45      343.13     10.07 o
  -1   3   5     1116.05     1005.53     16.74 o
   0   3   5     2335.37     2250.09     31.15 o
   1   3   5       13.10        9.16      1.78 o
   2   3   5      947.75      940.36     18.75 o
   3   3   5      496.81      529.90     15.88 o
   4   3   5      107.71      122.89     17.46 o
  -5   4   5       58.13       76.34     17.04 o
  -4   4   5        3.65        2.02      5.66 o
  -3   4   5       52.91       57.45      4.84 o
  -2   4   5      220.25      220.56      7.65 o
  -1   4   5       17.19       15.53      2.63 o
   0   4   5      139.56      131.76      4.24 o
   1   4   5       11.71        4.30      1.86 o
   2   4   5        6.86        6.46      2.20 o
   3   4   5       72.99       90.55      6.60 o
   4   4   5       42.95       54.89     14.10 o
  -5   5   5        4.49       22.35     14.74 o
  -4   5   5       26.05       33.37     13.78 o
  -3   5   5      285.25      293.67     11.29 o
  -2   5   5     3701.07     3567.14     73.28 o
  -1   5   5     1301.91     1313.50     23.30 o
   0   5   5      892.61      840.44     17.10 o
   1   5   5       26.33       26.36      2.31 o
   2   5   5       68.40       64.53      4.01 o
   3   5   5       77.61       73.15      6.96 o
   4   5   5      155.88      187.02     20.36 o
  -5   6   5        1.48        2.11     14.00 o
  -4   6   5       16.13       22.25      6.77 o
  -3   6   5        7.56       15.65      4.75 o
  -2   6   5       91.84       99.08      5.69 o
  -1   6   5       51.19       44.64      4.78 o
   0   6   5     1118.23     1269.35     22.64 o
   1   6   5      279.39      309.41     10.45 o
   2   6   5      940.36      917.89     19.52 o
   3   6   5       21.00       28.48      5.99 o
   4   6   5       29.38       38.96      6.59 o
  -4   7   5       39.67       56.85      8.30 o
  -3   7   5      778.75      744.40     35.93 o
  -2   7   5       41.30       49.89      4.21 o
  -1   7   5       20.04       14.83      3.15 o
   0   7   5     2043.40     2330.80     39.88 o
   1   7   5      534.19      528.62     11.09 o
   2   7   5       17.69       20.07      2.49 o
   3   7   5      138.32      144.91     10.28 o
   4   7   5        0.01       -5.11      5.11 o
  -4   8   5      145.56      164.87     16.58 o
  -3   8   5      548.15      552.30     29.22 o
  -2   8   5      152.58      156.47     11.49 o
  -1   8   5      301.57      333.05      9.09 o
   0   8   5      242.53      284.84      8.49 o
   1   8   5      204.91      182.60      7.54 o
   2   8   5        0.78        1.70      1.88 o
   3   8   5      527.31      528.99     21.10 o
   4   8   5       24.09       15.73     10.44 o
  -4   9   5      260.94      248.10     16.82 o
  -3   9   5      962.99      914.66     44.05 o
  -2   9   5       93.52       91.90      4.62 o
  -1   9   5      233.38      223.86     11.56 o
   0   9   5        1.55       -1.52      2.67 o
   1   9   5      409.39      443.57     10.20 o
   2   9   5        0.69        1.22      1.52 o
   3   9   5        7.36        7.78      6.17 o
   4   9   5        3.83        1.19      9.40 o
  -4  10   5      286.26      311.96     17.71 o
  -3  10   5       31.85       46.81      6.25 o
  -2  10   5       24.03       17.65      4.15 o
  -1  10   5       43.64       53.57      4.45 o
   0  10   5       50.49       64.74      4.64 o
   1  10   5       20.06       11.59      3.13 o
   2  10   5      344.28      336.93      7.27 o
   3  10   5       11.84        5.10      4.81 o
   4  10   5        4.32       10.87      6.90 o
  -4  11   5      342.60      305.27     22.63 o
  -3  11   5        0.05       -5.00      5.00 o
  -2  11   5       73.25       76.20      5.80 o
  -1  11   5        4.60       10.43      3.60 o
   0  11   5      144.26      161.10      6.73 o
   1  11   5        1.11       -2.80      2.80 o
   2  11   5        0.84       -2.58      2.58 o
   3  11   5       62.44       65.92     10.47 o
   4  11   5        3.65        2.04      6.86 o
  -4  12   5       35.94       31.39     11.80 o
  -3  12   5       29.51       27.76      6.67 o
  -2  12   5      141.68      163.33     11.12 o
  -1  12   5     1031.95     1042.03     22.31 o
   0  12   5      101.89      106.54      5.92 o
   1  12   5      331.20      338.40      8.12 o
   2  12   5       20.66       16.97      3.47 o
   3  12   5      131.60      139.34      9.35 o
   4  12   5        3.24        5.45      7.50 o
  -4  13   5       83.21      104.28     15.50 o
  -3  13   5      145.68      141.79     10.47 o
  -2  13   5      388.66      380.48     12.71 o
  -1  13   5      102.94      117.00      6.51 o
   0  13   5       96.87      116.80      6.44 o
   1  13   5       18.13       16.95      3.81 o
   2  13   5       82.12       86.56      5.50 o
   3  13   5        4.94        4.63      5.53 o
   4  13   5        7.58        2.81      7.44 o
  -4  14   5       58.20       69.08     14.83 o
  -3  14   5        1.14       -3.18      5.87 o
  -2  14   5       96.74       93.07      7.23 o
  -1  14   5       32.86       25.02      4.57 o
   0  14   5       12.85       12.43      4.02 o
   1  14   5        2.30       -1.35      3.35 o
   2  14   5       85.05       88.88      6.31 o
   3  14   5        7.80       -5.60      5.71 o
   4  14   5       31.94       31.89      9.40 o
  -4  15   5        0.06        3.55     11.29 o
  -3  15   5        0.00       -6.21      6.21 o
  -2  15   5       58.18       58.14      7.59 o
  -1  15   5      615.19      591.33     15.43 o
   0  15   5      694.88      711.47     17.53 o
   1  15   5        0.95       -3.80      3.80 o
   2  15   5        2.07       -4.06      4.06 o
   3  15   5      127.07      126.00      6.31 o
   4  15   5        1.36       -4.00     12.56 o
  -4  16   5       28.15       25.86     13.20 o
  -3  16   5        7.22       -6.47      6.47 o
  -2  16   5      196.18      219.73     12.02 o
  -1  16   5     1481.41     1456.20     34.75 o
   0  16   5      141.39      148.06      7.96 o
   1  16   5      190.62      165.07      8.27 o
   2  16   5        1.72        1.19      4.55 o
   3  16   5        5.63        7.76      4.15 o
  -3  17   5        9.45        1.76      7.41 o
  -2  17   5      122.35      124.42     10.29 o
  -1  17   5      595.34      538.25     17.01 o
   0  17   5      329.14      325.36     12.92 o
   1  17   5       57.55       52.39      7.91 o
   2  17   5        4.37       10.12      6.55 o
   3  17   5       22.80       23.91      4.94 o
  -3  18   5       19.22       20.30     15.90 o
  -2  18   5       18.54        6.00      7.53 o
  -1  18   5        5.66       -1.11      5.92 o
   0  18   5       53.92       50.49      6.95 o
   1  18   5        7.72       -0.41      6.15 o
   2  18   5       44.90       30.80      7.54 o
   3  18   5       20.16       15.58      9.20 o
  -3  19   5       71.39       92.32     12.13 o
  -2  19   5      239.78      278.34     14.75 o
  -1  19   5       95.92       87.28     10.52 o
   0  19   5      375.71      367.63     14.34 o
   1  19   5       80.15       90.29     13.90 o
   2  19   5        2.13        3.77     14.98 o
   3  19   5        1.31       -4.02      5.57 o
  -3  20   5       35.85       56.27     11.22 o
  -2  20   5       29.22       19.62      7.82 o
  -1  20   5       17.47       25.41      8.79 o
   0  20   5        1.37       -4.04      7.46 o
   1  20   5       27.41        8.56      7.39 o
   2  20   5       17.29       -0.24     13.14 o
   3  20   5       19.32       19.64      6.79 o
  -3  21   5      191.17      188.87     25.06 o
  -2  21   5      154.41      167.04     13.01 o
  -1  21   5        8.13       11.06      7.44 o
   0  21   5      151.26      141.07     15.91 o
   1  21   5        1.77        1.15      7.48 o
   2  21   5        4.40       -8.43      8.43 o
  -2  22   5        5.30       -2.66      7.66 o
  -1  22   5       30.50       36.04     11.28 o
   0  22   5      175.36      183.30     17.44 o
   1  22   5       79.56       78.35     10.96 o
   2  22   5       26.18       17.24     10.85 o
  -2  23   5        0.00        8.92     11.08 o
  -1  23   5       25.74       15.09     11.18 o
   0  23   5        6.45       -9.58      9.58 o
   1  23   5       11.41        8.70     10.94 o
   2  23   5       45.79       25.76     11.75 o
  -2  24   5       15.16       25.04     12.17 o
  -1  24   5       75.63       57.18     15.41 o
   0  24   5        6.25      -12.20     12.20 o
   1  24   5        0.05      -14.77     14.77 o
  -1  25   5        2.12       -9.83      9.83 o
   0  25   5       31.99       31.00     13.40 o
   1  25   5        3.44       12.89     12.39 o
  -5   0   6        6.88       14.80     12.76 o
  -4   0   6       83.47       93.10      8.85 o
  -3   0   6        8.09       -3.06      3.49 o
  -2   0   6      206.12      205.09     10.97 o
  -1   0   6     1749.00     1659.78     31.17 o
   0   0   6      414.51      447.07     10.17 o
   1   0   6     2634.46     2591.92     47.74 o
   2   0   6     1820.44     1843.36     45.01 o
   3   0   6       41.08       51.50     12.79 o
   4   0   6      405.78      375.70     29.09 o
  -5   1   6       23.45       44.16      9.92 o
  -4   1   6        0.35       -3.40      4.47 o
  -3   1   6      169.28      172.97      5.74 o
  -2   1   6        1.55       -0.49      2.86 o
  -1   1   6      193.71      194.86      7.88 o
   0   1   6      195.86      218.69      5.09 o
   1   1   6      833.92      873.98     12.38 o
   2   1   6        7.30       -1.36      2.66 o
   3   1   6        8.16        5.85     10.10 o
   4   1   6      131.64      165.57     18.45 o
  -5   2   6       20.83       16.27      8.93 o
  -4   2   6        3.27        2.45      6.72 o
  -3   2   6      122.47      130.21      6.50 o
  -2   2   6       74.71       68.22      4.70 o
  -1   2   6      337.02      352.41      7.40 o
   0   2   6      505.60      468.60      7.89 o
   1   2   6      239.82      248.36      4.88 o
   2   2   6        7.67        7.96      2.43 o
   3   2   6       86.54       92.13     15.28 o
   4   2   6       66.90       67.49     11.25 o
  -5   3   6        9.33       24.42     13.94 o
  -4   3   6       28.01       32.49      5.93 o
  -3   3   6        6.21       -1.38      3.43 o
  -2   3   6        0.64       -2.92      2.92 o
  -1   3   6      417.70      410.38      7.77 o
   0   3   6     1495.38     1484.65     23.95 o
   1   3   6      637.39      687.35     14.49 o
   2   3   6       25.16       21.39      2.11 o
   3   3   6        0.67        1.07      4.93 o
   4   3   6       56.96       91.85     16.82 o
  -5   4   6        0.45       -5.34     12.76 o
  -4   4   6       57.89       58.60      8.08 o
  -3   4   6      119.89      121.11      7.45 o
  -2   4   6       42.13       35.54      7.49 o
  -1   4   6        0.31       -2.56      2.56 o
   0   4   6        5.90        1.54      1.91 o
   1   4   6      563.10      576.77      9.35 o
   2   4   6      190.43      217.32      6.89 o
   3   4   6      512.64      582.23     22.12 o
   4   4   6      487.27      560.03     36.00 o
  -5   5   6       14.83       24.74     15.47 o
  -4   5   6        0.67        5.66      6.00 o
  -3   5   6      102.16       97.91      7.07 o
  -2   5   6       41.19       45.00      5.53 o
  -1   5   6       71.55       89.33      6.60 o
   0   5   6      224.94      213.39      6.71 o
   1   5   6        1.40        2.36      2.29 o
   2   5   6      234.13      248.03      6.61 o
   3   5   6      413.79      429.92     18.12 o
   4   5   6      262.10      280.40     25.13 o
  -4   6   6       49.59       60.91     12.04 o
  -3   6   6       46.85       46.77     12.05 o
  -2   6   6      411.99      406.87     11.40 o
  -1   6   6        0.21       -0.19      2.76 o
   0   6   6       35.56       46.67      3.77 o
   1   6   6        4.31       12.09      2.42 o
   2   6   6      372.35      392.86      8.48 o
   3   6   6     1102.88     1110.80     37.41 o
   4   6   6       11.74       18.05      6.31 o
  -4   7   6       55.52       65.63      9.24 o
  -3   7   6      714.83      702.06     26.14 o
  -2   7   6        1.01       -3.10      3.10 o
  -1   7   6        3.51        3.02      2.95 o
   0   7   6     1112.48     1153.98     21.15 o
   1   7   6      783.65      771.94     13.08 o
   2   7   6       72.49       74.65      3.16 o
   3   7   6       64.95       66.30     10.49 o
   4   7   6       26.99       48.63      7.79 o
  -4   8   6      328.99      321.30     16.92 o
  -3   8   6       92.67      109.98     10.05 o
  -2   8   6      114.70      139.67      8.45 o
  -1   8   6      145.70      181.29      6.75 o
   0   8   6      514.12      611.66     12.71 o
   1   8   6       60.49       55.70      4.36 o
   2   8   6       22.10       26.26      2.95 o
   3   8   6       30.67       36.21      5.48 o
   4   8   6        3.80       -4.34      6.68 o
  -4   9   6       42.09       44.02      9.31 o
  -3   9   6       64.50       80.38     22.23 o
  -2   9   6      684.08      685.37     21.65 o
  -1   9   6       30.95       28.49      3.86 o
   0   9   6     1604.58     1854.77     32.81 o
   1   9   6      836.87      815.19     16.25 o
   2   9   6        0.07       -2.22      2.22 o
   3   9   6        2.87       -4.33      4.33 o
   4   9   6        7.65        6.96      7.07 o
  -4  10   6      292.61      337.93     18.36 o
  -3  10   6      625.94      646.18     22.74 o
  -2  10   6      163.50      181.74      8.13 o
  -1  10   6        0.20       -1.93      3.13 o
   0  10   6      602.79      706.95     14.78 o
   1  10   6       78.84      103.04      5.18 o
   2  10   6       15.48       19.93      2.89 o
   3  10   6        7.59        7.92      5.16 o
   4  10   6        3.18       -0.55      6.69 o
  -4  11   6      263.09      308.48     18.09 o
  -3  11   6      287.14      275.02     14.11 o
  -2  11   6      271.66      293.45     10.83 o
  -1  11   6       45.46       55.42      5.42 o
   0  11   6       15.46        7.65      3.48 o
   1  11   6       11.13        5.46      3.15 o
   2  11   6       36.66       27.74      3.33 o
   3  11   6        4.81       -4.97      4.97 o
   4  11   6       10.32        5.84      9.21 o
  -4  12   6      241.95      238.94     16.75 o
  -3  12   6        5.61       -1.96     14.00 o
  -2  12   6     1541.30     1562.60     51.80 o
  -1  12   6       27.31       13.11      3.90 o
   0  12   6      132.60      149.96      6.91 o
   1  12   6       48.95       45.04      4.34 o
   2  12   6      276.53      266.20      7.59 o
   3  12   6      106.34       97.77      8.48 o
   4  12   6       10.99       -2.88     12.95 o
  -4  13   6       13.37       18.12      9.34 o
  -3  13   6      162.46      148.45     11.37 o
  -2  13   6     1409.92     1456.26     61.43 o
  -1  13   6       10.95        9.86      3.99 o
   0  13   6       54.91       52.01      5.04 o
   1  13   6       88.07       80.84      4.41 o
   2  13   6      110.26      102.27      5.94 o
   3  13   6       67.73       92.98     11.83 o
   4  13   6       11.24        0.52     10.65 o
  -4  14   6        0.79       -5.59     10.04 o
  -3  14   6       44.90       53.42      8.50 o
  -2  14   6      184.05      196.69     11.30 o
  -1  14   6      169.27      175.06      8.25 o
   0  14   6       51.68       62.87      5.48 o
   1  14   6        1.47        0.03      2.97 o
   2  14   6      181.21      182.62      8.37 o
   3  14   6       17.36       12.91      6.62 o
   4  14   6        3.30       -5.34      7.72 o
  -4  15   6        0.61       21.80     11.99 o
  -3  15   6        4.19        1.41      7.64 o
  -2  15   6      216.14      204.91     11.79 o
  -1  15   6        0.07       -0.94      4.19 o
   0  15   6       66.50       66.27      5.82 o
   1  15   6       10.66        3.65      3.92 o
   2  15   6       73.38       71.78      7.19 o
   3  15   6        1.24       -3.70      5.29 o
  -4  16   6        2.69       12.79     12.28 o
  -3  16   6        5.78       -8.49      8.49 o
  -2  16   6      143.50      140.41     13.32 o
  -1  16   6       49.46       40.99      6.28 o
   0  16   6      146.07      148.63      9.26 o
   1  16   6       41.31       40.45      8.03 o
   2  16   6       15.34       17.15      5.00 o
   3  16   6      101.13       93.44      6.24 o
  -3  17   6       53.41       49.94      9.77 o
  -2  17   6      154.76      160.94     11.40 o
  -1  17   6      152.58      179.47     10.16 o
   0  17   6       27.02       12.36      5.50 o
   1  17   6      110.16      121.53     10.17 o
   2  17   6        0.75       -1.28      5.31 o
   3  17   6        0.35       -4.11      4.29 o
  -3  18   6      119.56      114.87     12.65 o
  -2  18   6        0.00        1.90     10.66 o
  -1  18   6        9.72       -6.70      7.49 o
   0  18   6       65.19       62.37      7.45 o
   1  18   6        1.43        2.14      7.01 o
   2  18   6       32.03       32.71      9.46 o
   3  18   6        5.88        4.35      5.13 o
  -3  19   6       10.84       24.93      9.66 o
  -2  19   6        0.10       -2.23      6.38 o
  -1  19   6       24.89       28.13      7.67 o
   0  19   6       77.23       85.77     11.28 o
   1  19   6        0.72       -6.16      6.16 o
   2  19   6        2.28       11.94      8.57 o
   3  19   6        1.15       -0.69      5.75 o
  -3  20   6        2.33        4.63      9.05 o
  -2  20   6       30.27       55.59      9.23 o
  -1  20   6        7.77        9.68      7.28 o
   0  20   6       62.26       53.74     11.77 o
   1  20   6       11.45       -1.31      7.38 o
   2  20   6        7.13       15.73     10.69 o
  -3  21   6       36.43       54.76     15.41 o
  -2  21   6       33.18       27.53      8.86 o
  -1  21   6       23.23       15.44     12.00 o
   0  21   6       73.59       76.98     14.50 o
   1  21   6        6.75       -8.02      8.02 o
   2  21   6        9.12        3.86     12.42 o
  -2  22   6      127.21      130.03     12.75 o
  -1  22   6       12.30       10.15     12.55 o
   0  22   6        3.96        0.38     14.10 o
   1  22   6       12.80        7.54      8.11 o
   2  22   6        7.28       15.48     10.74 o
  -2  23   6       12.59        9.25     11.27 o
  -1  23   6       11.21       -2.83     10.40 o
   0  23   6        6.28        5.01     10.41 o
   1  23   6        5.24      -11.62     11.62 o
   2  23   6       32.29       24.62     11.61 o
  -1  24   6        6.49       -9.87      9.87 o
   0  24   6       61.08       34.26     13.21 o
   1  24   6       12.50       -1.17     16.00 o
  -1  25   6       49.91       57.45     14.45 o
   0  25   6       25.14        2.28     17.10 o
  -5   1   7        0.21        6.82      8.77 o
  -4   1   7        4.78        1.72      4.25 o
  -3   1   7       48.31       42.80      3.65 o
  -2   1   7       14.47        9.65      3.70 o
  -1   1   7      483.11      450.67      7.71 o
   0   1   7      840.62      862.08     16.09 o
   1   1   7     4662.95     5118.01     65.51 o
   2   1   7      748.13      784.99     14.60 o
   3   1   7        6.69       -2.87      7.16 o
   4   1   7       16.58        1.31     16.43 o
  -5   2   7        6.44       15.04      9.08 o
  -4   2   7        0.01       -2.55      4.25 o
  -3   2   7      170.66      167.09      7.53 o
  -2   2   7       93.25      113.44      9.28 o
  -1   2   7      110.76      108.86      3.92 o
   0   2   7      121.35      106.53      4.18 o
   1   2   7       22.91       16.43      3.30 o
   2   2   7        5.94        0.10      1.79 o
   3   2   7      154.14      179.28     19.60 o
   4   2   7      313.80      298.67     18.40 o
  -5   3   7        1.35      -12.05     12.05 o
  -4   3   7        0.46       -3.86      4.42 o
  -3   3   7        5.68        4.73      3.76 o
  -2   3   7      132.32      137.32      7.68 o
  -1   3   7       50.92       60.84      3.94 o
   0   3   7        0.83        1.16      2.02 o
   1   3   7     3255.28     3516.55     45.55 o
   2   3   7      164.47      192.48      5.62 o
   3   3   7      145.14      176.05     19.34 o
   4   3   7       35.08       30.07     15.06 o
  -5   4   7       26.23       32.54     12.32 o
  -4   4   7      110.41      116.25     10.33 o
  -3   4   7       12.56        7.91      5.80 o
  -2   4   7      456.93      437.41     14.06 o
  -1   4   7     2342.84     2400.95     40.89 o
   0   4   7        3.91        3.52      3.04 o
   1   4   7        6.17        8.61      2.38 o
   2   4   7        2.48        2.62      2.04 o
   3   4   7      346.69      384.15     17.19 o
   4   4   7        2.18        0.67     12.44 o
  -4   5   7        0.05       -7.45      7.45 o
  -3   5   7        5.40        8.36      5.92 o
  -2   5   7       10.66       15.75      4.49 o
  -1   5   7      243.90      276.57      8.09 o
   0   5   7        0.27       -1.21      1.78 o
   1   5   7       21.86       25.46      2.46 o
   2   5   7      620.11      632.45     10.73 o
   3   5   7        9.36        4.99      6.08 o
   4   5   7        6.61       18.06     13.39 o
  -4   6   7      229.05      247.97     14.43 o
  -3   6   7       91.80      103.72     13.03 o
  -2   6   7      128.04      125.39      6.21 o
  -1   6   7     2234.62     2414.56     45.44 o
   0   6   7      588.25      649.23     13.22 o
   1   6   7      522.64      514.47      9.54 o
   2   6   7       63.59       62.52      3.14 o
   3   6   7        0.74       -2.64      5.61 o
   4   6   7        6.38       -1.77      5.96 o
  -4   7   7      397.11      440.91     20.10 o
  -3   7   7        3.24        5.53      6.23 o
  -2   7   7       88.20       92.95      6.20 o
  -1   7   7       50.22       47.37      5.20 o
   0   7   7       14.06       14.96      3.22 o
   1   7   7       13.46       15.07      2.69 o
   2   7   7      178.06      173.54      5.34 o
   3   7   7      574.82      581.80     17.71 o
   4   7   7        0.14        7.86     11.83 o
  -4   8   7      112.44      141.81     12.34 o
  -3   8   7        0.30       -4.55      4.55 o
  -2   8   7       16.98       15.16      4.05 o
  -1   8   7      558.52      583.67     15.26 o
   0   8   7        1.05       -2.07      2.07 o
   1   8   7       50.01       54.82      4.66 o
   2   8   7      390.54      386.90      8.61 o
   3   8   7      382.77      360.95     13.16 o
   4   8   7       12.67       18.25      7.37 o
  -4   9   7        1.85        1.73     13.17 o
  -3   9   7      402.86      407.18     14.33 o
  -2   9   7       50.51       60.51      4.85 o
  -1   9   7      182.75      171.16      6.32 o
   0   9   7        3.61        3.63      2.64 o
   1   9   7       84.24       83.80      4.38 o
   2   9   7      289.17      256.35      6.92 o
   3   9   7       29.66       34.32      6.00 o
   4   9   7        6.31        0.52      7.30 o
  -4  10   7      133.52      114.06     13.33 o
  -3  10   7      133.29      154.18      9.33 o
  -2  10   7       17.35       18.90      4.42 o
  -1  10   7       12.00        8.94      4.00 o
   0  10   7      171.38      141.03      5.89 o
   1  10   7      471.71      467.93     11.13 o
   2  10   7     1050.28     1034.24     17.17 o
   3  10   7       15.82        1.53      5.37 o
   4  10   7        2.41        9.48      7.56 o
  -4  11   7      151.85      173.76     14.55 o
  -3  11   7        0.01       -5.66      7.72 o
  -2  11   7        1.37        2.24      4.20 o
  -1  11   7       88.74       90.59      5.82 o
   0  11   7      126.01      119.40      6.25 o
   1  11   7        5.95        1.75      3.14 o
   2  11   7       97.70       95.30      5.03 o
   3  11   7      123.30      123.89     13.45 o
   4  11   7        0.63       -8.87      8.87 o
  -4  12   7       12.03       22.42      9.73 o
  -3  12   7      368.56      374.82     17.03 o
  -2  12   7       37.98       43.20      5.87 o
  -1  12   7      799.95      807.79     23.59 o
   0  12   7        0.67       -2.96      2.96 o
   1  12   7      175.51      182.92      6.03 o
   2  12   7        5.78       -3.55      3.59 o
   3  12   7        6.41       -3.21      5.80 o
   4  12   7       20.63       13.44      8.64 o
  -4  13   7       32.07       22.23     15.82 o
  -3  13   7        0.09       -6.08      6.08 o
  -2  13   7      357.88      370.98     12.86 o
  -1  13   7      378.72      371.14     11.38 o
   0  13   7        6.52        2.03      3.65 o
   1  13   7       69.01       45.76      3.85 o
   2  13   7      188.72      201.02      7.57 o
   3  13   7       55.66       55.34      7.98 o
   4  13   7       34.95       24.02      9.41 o
  -4  14   7       12.48       23.82      9.76 o
  -3  14   7        2.40       -1.41      7.21 o
  -2  14   7      505.91      518.43     18.40 o
  -1  14   7       90.85       88.43      6.48 o
   0  14   7       23.96       30.49      4.73 o
   1  14   7        0.01       -2.78      2.78 o
   2  14   7       36.46       25.19      4.50 o
   3  14   7        0.01       -5.51      6.42 o
  -4  15   7       10.81        9.77      9.42 o
  -3  15   7        0.15       -0.92      7.09 o
  -2  15   7      256.71      238.66     12.50 o
  -1  15   7       29.68       26.86      5.74 o
   0  15   7      148.81      162.34      8.16 o
   1  15   7       33.12       34.88      3.99 o
   2  15   7       34.67       27.11      4.86 o
   3  15   7      176.46      159.11      7.16 o
  -3  16   7       65.11       83.97     10.47 o
  -2  16   7       12.92       23.30      6.96 o
  -1  16   7      140.74      149.13      9.27 o
   0  16   7        3.10        6.29      5.26 o
   1  16   7       89.58       81.74     10.34 o
   2  16   7        9.64        9.86      5.69 o
   3  16   7        7.81        1.29      4.29 o
  -3  17   7        0.50       -4.08      7.52 o
  -2  17   7        3.96        8.62      6.48 o
  -1  17   7      166.11      159.29     11.53 o
   0  17   7       16.79        4.33      5.43 o
   1  17   7       44.55       45.68      7.80 o
   2  17   7        0.42       -6.30      6.30 o
   3  17   7       40.67       34.14      5.71 o
  -3  18   7        1.89        1.74      8.49 o
  -2  18   7       67.03       74.75      9.45 o
  -1  18   7       24.93       31.44      8.06 o
   0  18   7       34.37       26.54      6.50 o
   1  18   7       65.55       66.68      8.88 o
   2  18   7       20.36       17.75      7.68 o
   3  18   7        0.85        1.34      5.11 o
  -3  19   7      136.15      143.29     14.30 o
  -2  19   7        4.58       -0.24      7.09 o
  -1  19   7        0.02       -6.44      6.44 o
   0  19   7      217.03      241.29     14.41 o
   1  19   7        0.83       -5.13      6.33 o
   2  19   7        3.38        2.22      8.19 o
   3  19   7        1.73       -5.32      5.32 o
  -3  20   7      134.10      170.98     15.60 o
  -2  20   7       17.67       16.91      8.30 o
  -1  20   7       12.01        6.56      7.94 o
   0  20   7      100.71      102.02     13.91 o
   1  20   7       17.90       17.47      8.14 o
   2  20   7        0.63       10.47      9.38 o
  -2  21   7        6.21        3.27      7.89 o
  -1  21   7      201.56      194.74     24.34 o
   0  21   7       75.24       82.13     13.51 o
   1  21   7       82.54       59.28     10.13 o
   2  21   7       25.55       30.26     11.23 o
  -2  22   7        7.14        8.18      8.67 o
  -1  22   7       10.74        5.00      9.88 o
   0  22   7        7.49        5.73     10.03 o
   1  22   7       21.52       16.03      8.58 o
   2  22   7        6.30        3.88     10.66 o
  -2  23   7        3.25      -10.24     10.27 o
  -1  23   7      115.28      140.42     16.85 o
   0  23   7       17.01       21.63     11.64 o
   1  23   7       17.82       22.36     12.56 o
  -1  24   7       66.25       64.12     14.26 o
   0  24   7       27.38       21.63     12.39 o
   1  24   7        0.91      -10.88     10.88 o
   0  25   7       41.64       47.88     25.13 o
  -5   0   8        3.00        6.07     13.36 o
  -4   0   8        0.00       -6.18      6.18 o
  -3   0   8       38.11       34.20      6.78 o
  -2   0   8     1459.59     1430.72     45.22 o
  -1   0   8      321.34      267.70      7.43 o
   0   0   8     7230.11     7289.19    264.67 o
   1   0   8      803.85      787.76     18.59 o
   2   0   8       16.18       10.64      2.39 o
   3   0   8      126.20      152.49     19.05 o
   4   0   8        0.71        1.89     12.85 o
  -5   1   8        6.73        1.22      9.19 o
  -4   1   8       17.84        9.94      4.85 o
  -3   1   8        0.00       -2.56      3.93 o
  -2   1   8      366.93      356.22      9.57 o
  -1   1   8      521.07      549.19     13.77 o
   0   1   8      242.03      260.72      7.33 o
   1   1   8      382.68      450.38      8.56 o
   2   1   8       35.02       32.87      2.70 o
   3   1   8      167.80      164.50     14.05 o
   4   1   8       34.54       52.81     11.22 o
  -5   2   8       10.51        3.08      8.08 o
  -4   2   8        0.52       -1.82      4.47 o
  -3   2   8      179.37      166.68      8.05 o
  -2   2   8       90.64       75.80      6.49 o
  -1   2   8       27.33       28.62      2.86 o
   0   2   8     1366.19     1331.27     20.76 o
   1   2   8       10.04        9.02      2.35 o
   2   2   8       66.77       59.69      3.03 o
   3   2   8        1.36       -9.88      9.88 o
   4   2   8       18.99       23.77     10.20 o
  -4   3   8       17.67        8.82      5.35 o
  -3   3   8      100.05      110.32      9.68 o
  -2   3   8      214.56      197.13      9.40 o
  -1   3   8      217.36      223.10      5.49 o
   0   3   8     3718.92     3850.31     64.70 o
   1   3   8      195.82      216.40      5.50 o
   2   3   8      137.60      139.41      3.87 o
   3   3   8       22.89       16.40     11.44 o
   4   3   8      160.67      160.90     15.37 o
  -4   4   8       13.06       12.69      6.62 o
  -3   4   8        9.13        4.28      5.97 o
  -2   4   8       16.19       23.44      4.93 o
  -1   4   8      100.44       94.99      4.63 o
   0   4   8      535.57      591.76     12.52 o
   1   4   8      599.78      626.15     10.93 o
   2   4   8       49.91       52.72      4.07 o
   3   4   8      138.04      157.33     13.47 o
   4   4   8        0.54        3.96     13.04 o
  -4   5   8      121.68      124.64     13.28 o
  -3   5   8        0.04       -2.65      5.89 o
  -2   5   8      126.32      152.90      8.23 o
  -1   5   8     1109.10     1124.62     20.89 o
   0   5   8      727.66      744.95     14.96 o
   1   5   8       33.27       39.88      2.86 o
   2   5   8      173.14      166.78      7.55 o
   3   5   8      299.82      314.08     16.16 o
   4   5   8        2.23       32.70     14.39 o
  -4   6   8       56.41       59.82      9.32 o
  -3   6   8       16.73       18.46      7.14 o
  -2   6   8      143.44      146.41      8.39 o
  -1   6   8        3.84       -2.93      2.93 o
   0   6   8       56.12       70.32      3.96 o
   1   6   8      192.31      181.51      4.76 o
   2   6   8       93.42      100.55      4.71 o
   3   6   8      303.26      318.43     16.48 o
   4   6   8       21.52       45.04     15.41 o
  -4   7   8       10.61       25.11      8.10 o
  -3   7   8      112.88      114.02     10.76 o
  -2   7   8        7.90        6.37      3.85 o
  -1   7   8      359.26      377.13     12.31 o
   0   7   8      406.55      438.09     10.19 o
   1   7   8      141.41      144.98      4.93 o
   2   7   8      847.33      827.66     15.02 o
   3   7   8      152.03      152.65      8.63 o
   4   7   8        0.52       -3.53     13.51 o
  -4   8   8      176.52      177.05     13.70 o
  -3   8   8        6.06       16.06      5.35 o
  -2   8   8        3.34        3.13      3.67 o
  -1   8   8       39.20       43.06      4.34 o
   0   8   8        5.75        8.77      3.13 o
   1   8   8       16.17       11.78      2.83 o
   2   8   8     1319.93     1320.44     20.94 o
   3   8   8      152.05      144.91      8.74 o
   4   8   8        0.00        0.46      7.23 o
  -4   9   8      129.00      171.80     13.84 o
  -3   9   8      649.32      669.33     27.02 o
  -2   9   8      427.97      458.51     14.28 o
  -1   9   8       90.27       86.90      5.07 o
   0   9   8      120.84      125.29      7.30 o
   1   9   8       30.90       32.97      3.40 o
   2   9   8      229.67      219.90      6.17 o
   3   9   8       72.36       60.81      6.91 o
   4   9   8        2.24       -3.36     10.58 o
  -4  10   8      131.45      132.48     14.50 o
  -3  10   8      782.15      779.52     23.29 o
  -2  10   8       34.44       38.80      4.74 o
  -1  10   8       62.49       62.85      6.84 o
   0  10   8      104.73      117.01      5.62 o
   1  10   8       90.57       92.73      4.61 o
   2  10   8       12.51        8.43      3.36 o
   3  10   8       45.69       43.40      6.75 o
   4  10   8        2.65        8.91      8.02 o
  -4  11   8       29.90       47.89     10.46 o
  -3  11   8      351.24      358.87     14.30 o
  -2  11   8       15.44       11.24      4.42 o
  -1  11   8        0.74       -3.12      3.12 o
   0  11   8      164.37      159.58      6.60 o
   1  11   8       31.80       26.65      4.04 o
   2  11   8       15.79       11.32      3.65 o
   3  11   8      103.64       89.46      8.50 o
   4  11   8        4.12       -7.93      7.93 o
  -4  12   8        9.21       -1.46      7.98 o
  -3  12   8      103.42      112.78      9.16 o
  -2  12   8       32.56       28.22      5.13 o
  -1  12   8       10.57        5.59      3.82 o
   0  12   8       15.67       13.04      3.63 o
   1  12   8       97.32       81.50      5.59 o
   2  12   8      131.20      124.32      6.32 o
   3  12   8      255.89      247.79     12.51 o
   4  12   8        2.03        3.47     10.53 o
  -4  13   8        9.45       20.38      9.60 o
  -3  13   8       83.19      105.57      9.14 o
  -2  13   8      164.99      166.13     10.63 o
  -1  13   8       39.70       42.39      4.83 o
   0  13   8      197.40      205.43      7.51 o
   1  13   8      113.67      111.79      6.36 o
   2  13   8      296.60      300.50      9.25 o
   3  13   8       24.28       12.57      6.83 o
  -4  14   8        4.26       -8.41      8.41 o
  -3  14   8        0.92       -5.50      7.69 o
  -2  14   8       58.12       61.90      7.97 o
  -1  14   8        5.28       -2.86      4.66 o
   0  14   8       17.72        6.33      3.79 o
   1  14   8       20.53       19.45      3.62 o
   2  14   8      150.18      146.30      7.17 o
   3  14   8        6.45       -4.54      4.61 o
  -4  15   8       18.18       33.11     10.96 o
  -3  15   8        0.29       -3.21      6.31 o
  -2  15   8        7.09       15.41      6.53 o
  -1  15   8       12.62        4.82      5.04 o
   0  15   8      110.06      118.58      7.14 o
   1  15   8       10.93        5.01      5.40 o
   2  15   8        2.02        2.36      4.15 o
   3  15   8       57.77       67.78      6.66 o
  -3  16   8        0.04       -7.14      7.14 o
  -2  16   8        2.20       -5.76      5.76 o
  -1  16   8      101.98       90.01      9.49 o
   0  16   8      131.05      146.45      8.03 o
   1  16   8        0.07       -4.81      5.83 o
   2  16   8       85.29       89.75      7.95 o
   3  16   8       24.90       33.37      5.19 o
  -3  17   8        2.57        7.60      8.10 o
  -2  17   8        0.92       -1.23      8.37 o
  -1  17   8       25.78       14.25      6.92 o
   0  17   8       26.20       24.65      5.59 o
   1  17   8      158.36      146.34     11.29 o
   2  17   8       37.13       17.97      7.31 o
   3  17   8       94.07      118.55      8.12 o
  -3  18   8       78.60       52.89     27.78 o
  -2  18   8       21.10       18.75      7.50 o
  -1  18   8        0.95        1.98      6.44 o
   0  18   8       63.94       57.69      7.48 o
   1  18   8        9.61       -6.48      6.48 o
   2  18   8       38.07       26.41      6.68 o
   3  18   8       36.06       31.24      6.22 o
  -3  19   8       10.19        5.83      9.13 o
  -2  19   8       50.84       60.09     13.36 o
  -1  19   8        1.13       -0.53      7.02 o
   0  19   8        4.79       -5.49      5.49 o
   1  19   8       23.00        5.61      7.44 o
   2  19   8        0.60       -3.09      9.88 o
  -3  20   8       23.91       15.30     10.39 o
  -2  20   8        0.16        3.68      9.71 o
  -1  20   8        1.39       -6.24      8.97 o
   0  20   8        0.73        1.02      6.96 o
   1  20   8       14.64        6.77      8.66 o
   2  20   8      225.10      232.83     24.23 o
  -2  21   8       51.64       53.62     12.69 o
  -1  21   8       37.60       27.40     11.30 o
   0  21   8       39.64       34.54     13.03 o
   1  21   8       49.47       52.66      9.63 o
   2  21   8       28.06       25.42     10.72 o
  -2  22   8        2.96       10.77      8.90 o
  -1  22   8       12.59        7.20     10.53 o
   0  22   8       15.33       14.03     26.71 o
   1  22   8       15.35        7.16      8.52 o
   2  22   8       32.80       25.32     11.44 o
  -2  23   8        9.04       16.12     12.12 o
  -1  23   8       23.95       31.98     12.32 o
   0  23   8        0.11        1.20     10.71 o
   1  23   8        3.32       22.90     13.47 o
  -1  24   8        0.10       -3.74     10.72 o
   0  24   8       17.61       27.59     12.98 o
   1  24   8        3.18       -1.52     16.46 o
  -4   1   9       20.21       13.86      5.32 o
  -3   1   9      239.82      231.40      9.66 o
  -2   1   9      150.19      143.94      7.85 o
  -1   1   9       82.15       87.03      3.97 o
   0   1   9       46.63       62.54      3.66 o
   1   1   9        0.57       -2.22      2.22 o
   2   1   9      206.42      185.17      6.45 o
   3   1   9       11.08       24.09      9.09 o
   4   1   9        0.03        4.21      8.97 o
  -4   2   9        6.72        1.53      4.97 o
  -3   2   9      194.39      190.87      8.87 o
  -2   2   9      209.96      212.62     10.34 o
  -1   2   9      896.84      904.00     14.94 o
   0   2   9     2053.49     2241.53     39.46 o
   1   2   9      219.14      238.28      5.93 o
   2   2   9        4.20        2.38      2.67 o
   3   2   9       79.15       98.08     12.63 o
   4   2   9       70.81       96.05     13.11 o
  -4   3   9       23.29       18.61      6.24 o
  -3   3   9       56.40       61.96      7.02 o
  -2   3   9      619.46      614.44     16.25 o
  -1   3   9      907.31      929.69     15.35 o
   0   3   9       10.63       11.38      3.02 o
   1   3   9       20.45       46.28      3.17 o
   2   3   9      253.76      250.42      7.58 o
   3   3   9       19.12       20.75     12.44 o
   4   3   9       18.11       47.71     11.44 o
  -4   4   9       32.18       28.51      8.21 o
  -3   4   9       98.70       95.63      9.75 o
  -2   4   9      360.22      374.28     13.54 o
  -1   4   9        0.01        2.10      2.25 o
   0   4   9      108.21      127.90      5.42 o
   1   4   9      421.55      435.46      9.27 o
   2   4   9      347.21      351.10      8.57 o
   3   4   9        4.18        3.84     11.16 o
   4   4   9       41.55       65.65     12.34 o
  -4   5   9       52.10       38.40      7.41 o
  -3   5   9       86.30       59.96      8.93 o
  -2   5   9       29.55       28.35      5.40 o
  -1   5   9       65.15       55.11      3.47 o
   0   5   9      237.00      258.67      7.66 o
   1   5   9      135.44      145.20      5.27 o
   2   5   9       38.79       41.11      3.29 o
   3   5   9      276.59      321.14     16.58 o
   4   5   9       11.11       20.78     14.77 o
  -4   6   9       32.14       44.91      9.05 o
  -3   6   9      144.61      154.30     12.07 o
  -2   6   9        2.31       -1.33      4.37 o
  -1   6   9      298.77      316.33      8.59 o
   0   6   9      361.09      371.32      9.41 o
   1   6   9       74.63       74.41      3.68 o
   2   6   9        1.00       -2.47      2.47 o
   3   6   9       35.48       28.98      5.49 o
   4   6   9       13.97       13.08     13.94 o
  -4   7   9      162.65      184.74     22.03 o
  -3   7   9       29.80       26.79      8.52 o
  -2   7   9        2.40        1.20      6.10 o
  -1   7   9      180.34      213.25      9.07 o
   0   7   9      292.90      278.24      7.41 o
   1   7   9      427.21      442.43      9.08 o
   2   7   9      530.58      512.77     10.54 o
   3   7   9       31.56       29.02      6.29 o
   4   7   9       25.18       38.39     16.43 o
  -4   8   9       89.15       97.39     18.49 o
  -3   8   9       34.53       48.09      6.75 o
  -2   8   9      243.40      247.81      9.77 o
  -1   8   9      236.52      240.94      8.33 o
   0   8   9       54.56       42.82      3.99 o
   1   8   9        0.00       -2.44      2.63 o
   2   8   9       48.79       44.51      3.97 o
   3   8   9        5.80       -1.68      5.27 o
   4   8   9       16.27       13.27     15.23 o
  -4   9   9        0.40       -7.55      7.55 o
  -3   9   9        0.58        2.22      9.42 o
  -2   9   9        5.22        9.88      4.46 o
  -1   9   9       18.01       18.95      4.04 o
   0   9   9       22.03       13.29      3.34 o
   1   9   9        4.10       -2.69      2.69 o
   2   9   9      557.99      568.51     11.91 o
   3   9   9        0.24       -1.57      5.36 o
   4   9   9        0.20       -7.53      7.53 o
  -4  10   9       36.68       38.92      9.86 o
  -3  10   9        1.57        3.17      5.86 o
  -2  10   9      406.15      398.46     11.68 o
  -1  10   9       99.85      108.52      5.75 o
   0  10   9       20.44        9.62      2.53 o
   1  10   9        0.01       -2.77      2.77 o
   2  10   9     1658.83     1696.27     36.05 o
   3  10   9       22.20       15.25      6.21 o
   4  10   9       11.71        8.74      8.95 o
  -4  11   9        0.06       -5.39      7.78 o
  -3  11   9       10.83        8.32      5.94 o
  -2  11   9      128.86      132.62      8.73 o
  -1  11   9        0.51       -3.28      3.28 o
   0  11   9       63.37       76.06      5.18 o
   1  11   9     1607.86     1517.93     24.63 o
   2  11   9      175.03      176.74      7.20 o
   3  11   9        2.25       -5.90      5.96 o
   4  11   9        1.86       -7.76      7.76 o
  -4  12   9        2.96       -4.16      8.32 o
  -3  12   9       33.83       23.56      6.90 o
  -2  12   9       91.42       91.13      7.44 o
  -1  12   9        9.38        3.46      3.80 o
   0  12   9       17.85       12.76      3.50 o
   1  12   9     1241.68     1216.12     22.15 o
   2  12   9       39.88       37.68      4.81 o
   3  12   9      272.87      264.17     19.03 o
  -4  13   9        2.14        3.35      9.05 o
  -3  13   9       26.12       14.14      6.82 o
  -2  13   9        8.07        9.48      5.44 o
  -1  13   9       53.96       48.07      5.18 o
   0  13   9       73.30       68.21      5.10 o
   1  13   9      515.09      529.04     13.30 o
   2  13   9        0.00       -3.86      3.86 o
   3  13   9      219.06      236.22     19.87 o
  -4  14   9        0.39        7.34      9.82 o
  -3  14   9        1.56        5.89      6.60 o
  -2  14   9        1.45        0.05      5.16 o
  -1  14   9      205.03      221.19      9.47 o
   0  14   9       45.25       47.12      5.48 o
   1  14   9      145.27      134.53      7.96 o
   2  14   9       22.91       10.68      4.89 o
   3  14   9       22.41       21.15      4.55 o
  -3  15   9        3.34        1.48      6.70 o
  -2  15   9        0.02       -5.22      5.22 o
  -1  15   9       65.93       48.33      6.14 o
   0  15   9      177.78      194.33      9.00 o
   1  15   9        0.13       -5.10      5.10 o
   2  15   9       10.30        1.73      5.32 o
   3  15   9      175.74      162.97     11.72 o
  -3  16   9        7.47       18.16     10.30 o
  -2  16   9        1.32       -3.56      5.74 o
  -1  16   9       26.12       28.55      6.66 o
   0  16   9       17.06       13.39      5.18 o
   1  16   9       65.60       49.45      7.23 o
   2  16   9       67.09       60.35      7.20 o
   3  16   9      104.00      105.53     15.24 o
  -3  17   9        0.04        6.27      7.27 o
  -2  17   9        8.98       12.36      6.46 o
  -1  17   9      165.68      172.17     10.52 o
   0  17   9       26.52       24.92      6.33 o
   1  17   9      269.30      262.10     14.12 o
   2  17   9       13.00       22.82      6.44 o
   3  17   9        0.61        0.00      5.16 o
  -3  18   9        1.40       -4.66      7.41 o
  -2  18   9      101.79      111.13      9.79 o
  -1  18   9       25.22       23.78      6.88 o
   0  18   9        2.17       -2.03      5.52 o
   1  18   9       44.56       26.66      8.00 o
   2  18   9       60.95       76.91      9.81 o
   3  18   9       22.82       25.44     14.17 o
  -3  19   9        2.24       -4.37      7.88 o
  -2  19   9        0.11       -7.05      7.05 o
  -1  19   9       58.08       40.26      7.97 o
   0  19   9      105.48      117.42     10.90 o
   1  19   9       10.24        1.49      7.14 o
   2  19   9       60.29       63.52      9.74 o
  -2  20   9       10.24       -4.73     10.11 o
  -1  20   9        2.07       -4.09      7.71 o
   0  20   9      134.81      170.05     17.73 o
   1  20   9        0.67       -3.29      7.19 o
   2  20   9       31.68       34.90     12.21 o
  -2  21   9        4.45       -0.61      8.07 o
  -1  21   9       80.65      110.35     12.30 o
   0  21   9        4.22       -2.22      9.91 o
   1  21   9       11.76        7.88      8.11 o
   2  21   9        2.93       -0.07      9.69 o
  -2  22   9        1.84        8.80     11.49 o
  -1  22   9        6.45       -2.40      8.49 o
   0  22   9        2.38       11.63     11.13 o
   1  22   9        1.06       -0.03     10.82 o
  -1  23   9       20.10       19.34      9.65 o
   0  23   9       14.00        5.21     11.49 o
   1  23   9       93.66       87.53     20.68 o
  -1  24   9       10.89       17.41     12.10 o
   0  24   9       12.97       -4.29     11.90 o
  -4   0  10       11.23        4.24      7.53 o
  -3   0  10      380.23      391.05     18.51 o
  -2   0  10      225.20      216.34     13.21 o
  -1   0  10      568.44      544.00     14.41 o
   0   0  10       17.68       11.30      5.38 o
   1   0  10      161.33      167.59      7.37 o
   2   0  10      177.00      180.19      8.50 o
   3   0  10       58.43       60.07     15.79 o
   4   0  10        4.10       -0.10     13.20 o
  -4   1  10        0.39        5.19      5.27 o
  -3   1  10       97.13       87.37      6.84 o
  -2   1  10       15.99       23.42      5.03 o
  -1   1  10       20.78       21.75      2.90 o
   0   1  10       13.23       19.17      2.99 o
   1   1  10       90.89       95.46      4.19 o
   2   1  10        6.36        3.00      2.84 o
   3   1  10       89.18       87.47     11.82 o
   4   1  10       53.29       61.49     12.37 o
  -4   2  10       41.15       51.92      7.47 o
  -3   2  10       58.87       53.87      6.79 o
  -2   2  10      276.52      251.72     11.40 o
  -1   2  10      480.14      476.33      9.87 o
   0   2  10       52.32       52.74      4.01 o
   1   2  10        0.33        1.00      2.47 o
   2   2  10      102.54       92.90      4.67 o
   3   2  10       76.23       71.94     11.27 o
   4   2  10       23.12       21.56     10.70 o
  -4   3  10       83.20       85.12     10.61 o
  -3   3  10       94.81       77.72      9.57 o
  -2   3  10       24.81       28.01      5.80 o
  -1   3  10      475.72      471.57      9.25 o
   0   3  10      472.62      519.79     10.07 o
   1   3  10      321.97      324.24      7.34 o
   2   3  10      175.00      181.00      6.04 o
   3   3  10        6.43        7.60      8.40 o
   4   3  10       14.79       22.38     10.88 o
  -4   4  10      106.06      107.65      9.36 o
  -3   4  10       30.17       29.07      6.43 o
  -2   4  10       24.05       18.37      4.65 o
  -1   4  10        1.86        0.40      2.40 o
   0   4  10      389.71      374.49     12.48 o
   1   4  10      255.32      253.60      6.93 o
   2   4  10       91.70       99.46      4.50 o
   3   4  10      105.03       93.78     18.38 o
   4   4  10       34.70       39.05     11.55 o
  -4   5  10        0.40       -5.38      6.00 o
  -3   5  10       60.76       63.33     11.11 o
  -2   5  10      161.89      158.11      9.10 o
  -1   5  10     1000.25     1067.06     16.61 o
   0   5  10      850.30      887.87     17.70 o
   1   5  10       28.02       29.39      3.42 o
   2   5  10        0.20       -2.50      2.50 o
   3   5  10        0.55       -4.22      4.59 o
   4   5  10       10.50        6.72      9.99 o
  -4   6  10       44.44       51.66      9.69 o
  -3   6  10       97.67       89.58     10.26 o
  -2   6  10       13.99        8.92      5.71 o
  -1   6  10      334.66      332.82      9.10 o
   0   6  10      191.23      189.92      6.83 o
   1   6  10       37.71       28.93      4.99 o
   2   6  10       28.09       19.68      3.76 o
   3   6  10       10.59       12.97      5.24 o
   4   6  10       14.31        9.59     15.22 o
  -4   7  10      284.71      282.16     17.07 o
  -3   7  10      141.02      146.94     12.32 o
  -2   7  10      152.73      150.26      9.30 o
  -1   7  10      307.09      296.58      8.82 o
   0   7  10       15.59        5.28      2.53 o
   1   7  10      298.22      303.37      7.99 o
   2   7  10       17.11       14.31      3.79 o
   3   7  10        6.69        2.69      5.32 o
   4   7  10        8.02       24.87     16.66 o
  -4   8  10      216.49      195.59     14.64 o
  -3   8  10        0.34       -5.43      5.43 o
  -2   8  10       16.32        9.91      4.55 o
  -1   8  10      112.36      110.48      8.17 o
   0   8  10       17.90       17.01      3.70 o
   1   8  10      103.25      111.52      5.18 o
   2   8  10     1126.07     1155.17     22.22 o
   3   8  10       29.19       31.79      6.61 o
   4   8  10        0.42       -8.14      8.14 o
  -4   9  10       22.09       26.48      9.61 o
  -3   9  10       37.47       36.05      6.91 o
  -2   9  10       25.15       32.36      5.33 o
  -1   9  10        7.26        4.02      3.70 o
   0   9  10       53.19       52.73      4.59 o
   1   9  10      415.17      413.82      9.31 o
   2   9  10      333.95      337.36      9.54 o
   3   9  10        6.06       -5.40      5.40 o
   4   9  10       11.91       18.30      9.01 o
  -4  10  10       19.82       25.20      9.41 o
  -3  10  10       11.19        7.04      6.02 o
  -2  10  10        0.23       -4.84      4.84 o
  -1  10  10       32.63       34.49      4.43 o
   0  10  10        7.23        7.97      3.43 o
   1  10  10     2503.43     2551.59     39.00 o
   2  10  10      209.25      219.20     10.05 o
   3  10  10      205.82      199.41     11.72 o
   4  10  10        0.06       -7.00     14.87 o
  -4  11  10       20.14       41.57     10.37 o
  -3  11  10       60.47       70.22      8.30 o
  -2  11  10       60.81       64.47      6.80 o
  -1  11  10        8.25       10.82      4.00 o
   0  11  10       35.70       29.34      4.39 o
   1  11  10      247.42      242.98      7.50 o
   2  11  10        0.49       -3.72      3.72 o
   3  11  10      127.29      113.28      9.95 o
  -4  12  10        2.09        3.87      9.06 o
  -3  12  10        4.94       -3.71      6.29 o
  -2  12  10        3.12       -1.51      4.92 o
  -1  12  10       22.21       19.88      5.00 o
   0  12  10        4.29       -1.19      3.00 o
   1  12  10       11.74       13.61      3.88 o
   2  12  10      293.06      335.23     11.01 o
   3  12  10       41.68       50.61      8.52 o
  -4  13  10        0.17       -1.30     16.61 o
  -3  13  10       14.07        9.73      7.38 o
  -2  13  10      141.87      148.12      9.33 o
  -1  13  10       19.06       13.66      5.10 o
   0  13  10        8.53        0.25      4.31 o
   1  13  10     1202.69     1177.74     21.97 o
   2  13  10      133.65      136.88      7.69 o
   3  13  10       18.34        8.14      5.09 o
  -4  14  10        6.08       12.20      9.96 o
  -3  14  10       31.82       49.34      8.39 o
  -2  14  10       58.73       71.39      7.62 o
  -1  14  10       18.75        9.37      5.23 o
   0  14  10      389.09      375.05     11.91 o
   1  14  10      304.38      309.13     17.48 o
   2  14  10        7.92        4.96      5.29 o
   3  14  10      147.19      143.67      9.69 o
  -3  15  10       52.59       68.61     15.18 o
  -2  15  10       40.53       51.74      7.26 o
  -1  15  10       21.04        5.10      6.50 o
   0  15  10      944.84      931.70     21.90 o
   1  15  10       17.45       15.17      5.30 o
   2  15  10        0.47        5.77      5.50 o
   3  15  10       33.71       29.56      5.42 o
  -3  16  10       48.89       63.41     18.09 o
  -2  16  10        0.00       -5.61      5.61 o
  -1  16  10      316.11      292.24     12.72 o
   0  16  10      124.81      138.25     10.01 o
   1  16  10       14.60       10.19      6.70 o
   2  16  10        0.26       -1.83      9.52 o
   3  16  10       45.09       40.19      6.12 o
  -3  17  10       29.71       35.03      8.98 o
  -2  17  10       38.41       34.42      7.55 o
  -1  17  10       50.98       55.70      7.85 o
   0  17  10       54.89       62.82      7.35 o
   1  17  10        2.02       -3.31      6.50 o
   2  17  10        8.36       -0.95      5.66 o
   3  17  10        6.19        4.23      5.29 o
  -3  18  10        0.99        2.30      7.85 o
  -2  18  10        0.42        1.98      6.22 o
  -1  18  10      280.85      271.48     13.34 o
   0  18  10        2.11       -6.49      7.57 o
   1  18  10      208.44      225.18     14.31 o
   2  18  10      127.33       97.77     10.90 o
  -3  19  10        2.52        0.62     10.18 o
  -2  19  10       10.39       16.61     11.30 o
  -1  19  10       42.76       45.23     11.07 o
   0  19  10       43.33       32.39     12.96 o
   1  19  10       76.53       60.13     19.55 o
   2  19  10        6.03        7.38      8.23 o
  -2  20  10        0.84       -6.80      6.80 o
  -1  20  10       11.97        4.94      8.12 o
   0  20  10      134.51      147.32     16.55 o
   1  20  10       46.39       49.14      9.66 o
   2  20  10      221.31      282.77     25.74 o
  -2  21  10        7.70       -0.03      7.38 o
  -1  21  10       19.11       32.98      9.81 o
   0  21  10        7.46        6.01     10.77 o
   1  21  10       51.59       42.78      9.86 o
  -2  22  10       15.59       -7.91     12.11 o
  -1  22  10        2.52       -0.50      8.48 o
   0  22  10        0.01       -8.17     11.60 o
   1  22  10        8.29       10.80     11.37 o
  -1  23  10       10.18       26.09     10.20 o
   0  23  10        0.15      -10.59     10.59 o
   1  23  10        0.05      -10.34     10.34 o
  -4   1  11      103.58      120.57      9.99 o
  -3   1  11      204.01      161.88     16.49 o
  -2   1  11      297.90      284.34     12.51 o
  -1   1  11        6.42        4.83      2.71 o
   0   1  11       27.73       20.83      3.25 o
   1   1  11      164.53      181.33      5.76 o
   2   1  11       30.54       21.75      3.53 o
   3   1  11      198.94      199.70     16.35 o
   4   1  11        5.67       14.38     10.13 o
  -4   2  11       45.39       42.49      7.72 o
  -3   2  11       23.25       14.62      5.96 o
  -2   2  11       17.77       21.51      4.88 o
  -1   2  11       71.95       88.84      4.38 o
   0   2  11      380.56      375.67      8.31 o
   1   2  11      155.75      165.08      5.56 o
   2   2  11       37.88       30.07      3.70 o
   3   2  11      144.74      129.21     14.04 o
   4   2  11       11.60       16.28     10.55 o
  -4   3  11       28.36       27.86      7.38 o
  -3   3  11       15.01        1.90      5.65 o
  -2   3  11       27.06       22.82      5.03 o
  -1   3  11        3.51       -0.33      2.71 o
   0   3  11      109.26      119.60      5.23 o
   1   3  11      283.50      300.56      6.90 o
   2   3  11      362.72      363.59     10.42 o
   3   3  11        5.47       -0.51      7.23 o
   4   3  11        0.21      -10.42     12.15 o
  -4   4  11        1.95       -6.20      6.20 o
  -3   4  11       13.44        1.71      5.84 o
  -2   4  11       20.08       18.80      4.98 o
  -1   4  11       88.60       93.98      4.31 o
   0   4  11        5.04        4.59      2.73 o
   1   4  11      277.15      277.87      7.94 o
   2   4  11      179.40      153.44      7.78 o
   3   4  11       32.58       25.29      6.05 o
   4   4  11       35.64       36.83     16.35 o
  -4   5  11       55.52       42.32      8.10 o
  -3   5  11       88.12       86.08      8.58 o
  -2   5  11        0.01       -2.36      4.31 o
  -1   5  11      178.60      192.04      6.04 o
   0   5  11       76.52       72.70      4.44 o
   1   5  11      139.33      148.40      5.78 o
   2   5  11       92.63       95.34      5.32 o
   3   5  11       93.45      125.29     20.01 o
   4   5  11        0.77        8.06     10.42 o
  -4   6  11       12.04       -0.10      7.12 o
  -3   6  11       16.35        7.23      6.92 o
  -2   6  11       78.83       69.60      7.35 o
  -1   6  11        4.44        0.26      2.66 o
   0   6  11       24.51       18.29      3.38 o
   1   6  11        0.44       -2.91      2.91 o
   2   6  11      139.31      148.50      6.42 o
   3   6  11      103.11       94.34     11.33 o
   4   6  11       13.84       -5.80      9.81 o
  -4   7  11        2.40       -3.78      6.50 o
  -3   7  11        0.03       -5.40      5.40 o
  -2   7  11       49.05       34.72      6.56 o
  -1   7  11        0.93       -0.67      3.18 o
   0   7  11     1372.88     1378.02     26.14 o
   1   7  11      330.88      335.65      8.72 o
   2   7  11      251.25      243.69      7.97 o
   3   7  11       41.78       49.41      7.29 o
   4   7  11       25.34       30.34     17.01 o
  -4   8  11       35.11       43.49      9.96 o
  -3   8  11        0.01       -0.31      5.93 o
  -2   8  11      332.18      326.41     14.00 o
  -1   8  11      505.60      508.92     12.34 o
   0   8  11        7.31        6.77      3.04 o
   1   8  11       18.96       11.11      3.61 o
   2   8  11       93.00       97.97      5.86 o
   3   8  11        4.35       -4.39      5.78 o
   4   8  11       33.67       13.65     15.98 o
  -4   9  11        4.33        5.42      7.77 o
  -3   9  11       23.00       16.27      6.45 o
  -2   9  11      157.00      162.67      8.94 o
  -1   9  11      252.55      225.66      8.13 o
   0   9  11       82.58       84.81      5.09 o
   1   9  11       15.23        5.31      3.61 o
   2   9  11        6.43       14.25      4.63 o
   3   9  11       56.78       40.44      7.59 o
  -4  10  11        7.07        4.58      8.15 o
  -3  10  11        2.25       -4.11      5.86 o
  -2  10  11      170.45      164.15      9.24 o
  -1  10  11        4.93        5.72      3.96 o
   0  10  11      676.85      658.26     12.95 o
   1  10  11        0.65       -3.35      3.35 o
   2  10  11      438.94      419.71     12.33 o
   3  10  11       54.68       50.01      8.02 o
  -4  11  11        3.19        7.46      9.08 o
  -3  11  11      133.52      134.52     10.65 o
  -2  11  11       39.88       33.14     13.20 o
  -1  11  11       17.61       11.92      4.62 o
   0  11  11      334.19      322.75      9.27 o
   1  11  11      621.22      655.58     13.22 o
   2  11  11      597.66      583.85     15.32 o
   3  11  11      237.22      278.73     27.88 o
  -4  12  11        0.95       -8.68      8.68 o
  -3  12  11      105.86      107.37     10.03 o
  -2  12  11       10.76        2.29      5.23 o
  -1  12  11       59.79       50.43      6.06 o
   0  12  11       76.63       96.77      5.84 o
   1  12  11      349.85      332.95      9.56 o
   2  12  11      121.03      125.82      7.56 o
   3  12  11      185.71      171.85     21.03 o
  -4  13  11       17.43       14.02     10.13 o
  -3  13  11       69.24       80.87      9.65 o
  -2  13  11        8.82       -0.35      5.38 o
  -1  13  11       98.46      102.84      7.40 o
   0  13  11     1410.65     1367.25     26.88 o
   1  13  11       82.99       68.70      6.04 o
   2  13  11       91.05       90.87      6.98 o
   3  13  11      180.91      147.84      9.77 o
  -3  14  11       25.06       21.97      7.90 o
  -2  14  11       18.57       14.67      6.39 o
  -1  14  11        0.05       -5.16      5.16 o
   0  14  11      501.26      562.88     21.21 o
   1  14  11        3.63       -4.18      4.18 o
   2  14  11        3.79        2.97      5.43 o
   3  14  11        5.24        4.39      4.72 o
  -3  15  11        5.46       -3.45      6.99 o
  -2  15  11       47.80       46.91      7.60 o
  -1  15  11       31.06       10.03      6.21 o
   0  15  11     1115.86     1053.72     27.16 o
   1  15  11      278.16      280.73     14.05 o
   2  15  11        0.02       -4.87      5.44 o
   3  15  11       10.22        8.87      5.82 o
  -3  16  11        8.88        7.28      8.09 o
  -2  16  11       18.28        7.25      6.53 o
  -1  16  11      202.68      218.81     11.95 o
   0  16  11      249.54      239.33     11.36 o
   1  16  11        0.55        2.06      5.29 o
   2  16  11       29.05       12.49      7.54 o
   3  16  11       43.49       45.54      6.49 o
  -3  17  11       17.39       12.13      8.45 o
  -2  17  11       79.62       82.18     17.96 o
  -1  17  11        5.56       -1.10      6.28 o
   0  17  11       11.92       20.62      6.33 o
   1  17  11        2.20        0.12      6.02 o
   2  17  11       32.59       53.96      9.19 o
  -3  18  11       11.13        9.29     12.31 o
  -2  18  11       12.88       20.82      7.77 o
  -1  18  11      227.86      245.13     15.26 o
   0  18  11      116.05      144.32     16.14 o
   1  18  11        6.17       -2.76      6.96 o
   2  18  11       20.76       20.73      8.81 o
  -2  19  11       22.74       20.53      7.78 o
  -1  19  11       85.11       85.79     12.66 o
   0  19  11       18.88        3.07      9.69 o
   1  19  11        3.58       -2.27      7.38 o
   2  19  11       11.89       17.72      8.55 o
  -2  20  11       58.31       53.79      9.31 o
  -1  20  11        2.47       -6.17      8.23 o
   0  20  11        0.73       -4.33     10.14 o
   1  20  11       43.68       49.72     10.05 o
   2  20  11        0.14       -6.81     13.39 o
  -2  21  11       14.06        7.22     12.12 o
  -1  21  11        7.31        8.16      9.03 o
   0  21  11       11.01       17.37     11.55 o
   1  21  11        0.39       -4.95     10.75 o
  -1  22  11        3.88        8.32      8.88 o
   0  22  11       41.74       76.88     15.18 o
   1  22  11        6.78       -0.43     11.52 o
   0  23  11        3.53       -3.66     11.64 o
  -4   0  12        0.00       -0.74     10.71 o
  -3   0  12       53.21       45.01     12.56 o
  -2   0  12        0.03       -8.47      8.92 o
  -1   0  12        8.94        2.53      4.86 o
   0   0  12      873.82      986.52     23.85 o
   1   0  12      143.80      130.25      7.38 o
   2   0  12       12.62        1.97      6.25 o
   3   0  12       22.35       -0.83     12.72 o
   4   0  12       16.46       22.51     14.99 o
  -4   1  12        0.80       -6.26      6.26 o
  -3   1  12       19.85       12.55      6.26 o
  -2   1  12      281.16      272.06     15.42 o
  -1   1  12      884.42      926.09     16.03 o
   0   1  12        3.72        3.44      2.99 o
   1   1  12        6.09       -2.63      2.77 o
   2   1  12       26.68       23.71      5.05 o
   3   1  12        9.79       11.51      5.29 o
   4   1  12        0.07       -1.65      9.38 o
  -4   2  12       18.43       23.32      7.53 o
  -3   2  12       19.43       15.33      6.28 o
  -2   2  12        2.51       -0.26      4.65 o
  -1   2  12      821.26      843.97     15.91 o
   0   2  12      191.05      207.63      6.60 o
   1   2  12       82.43       87.36      4.57 o
   2   2  12        2.72       -0.94      4.39 o
   3   2  12        0.04       -2.27      5.06 o
   4   2  12        2.77       -9.18      9.18 o
  -4   3  12        4.37       -6.38      6.67 o
  -3   3  12        0.13       -4.17      5.62 o
  -2   3  12        2.04       -0.47      4.51 o
  -1   3  12       55.47       60.06      5.69 o
   0   3  12      228.46      231.82      7.19 o
   1   3  12       30.28       29.06      3.54 o
   2   3  12       27.29       16.26      5.00 o
   3   3  12       58.95       60.61      8.49 o
   4   3  12       26.19       15.74     11.30 o
  -4   4  12      149.23      136.42     10.89 o
  -3   4  12       19.58       19.31      6.50 o
  -2   4  12       95.50       80.63      7.24 o
  -1   4  12      485.17      500.02     10.89 o
   0   4  12      255.96      255.17      7.64 o
   1   4  12       50.08       64.21      4.68 o
   2   4  12       15.10        9.15      5.38 o
   3   4  12       68.87       54.93      7.43 o
   4   4  12       22.10       19.32     11.73 o
  -4   5  12        2.09       -2.65      6.76 o
  -3   5  12        0.83       -5.15      5.55 o
  -2   5  12      125.13      152.98      8.77 o
  -1   5  12        0.91       -2.42      2.79 o
   0   5  12        4.53       -1.76      2.84 o
   1   5  12        5.56        7.48      3.42 o
   2   5  12       13.66        8.67      4.22 o
   3   5  12        7.00        2.89      6.94 o
   4   5  12       70.62       87.57     23.56 o
  -4   6  12       31.50       14.57      7.40 o
  -3   6  12        0.47       -1.93      6.04 o
  -2   6  12       75.84       79.28      7.10 o
  -1   6  12      161.24      172.65      5.62 o
   0   6  12        7.57       -2.38      3.19 o
   1   6  12     2481.21     2575.29     42.06 o
   2   6  12       19.12        4.34      4.56 o
   3   6  12       31.16       23.08      7.92 o
  -4   7  12        0.00       -5.94      8.46 o
  -3   7  12       10.59        7.26     11.45 o
  -2   7  12       69.89       69.50      8.79 o
  -1   7  12       32.78       30.97      3.51 o
   0   7  12        4.44        0.02      3.31 o
   1   7  12     1753.05     1811.73     30.89 o
   2   7  12        0.79       -3.74      5.88 o
   3   7  12       24.72       18.33      9.49 o
  -4   8  12       12.18       17.80      7.71 o
  -3   8  12        1.59       -6.23      6.23 o
  -2   8  12      354.08      331.85     14.52 o
  -1   8  12       10.79        0.88      3.50 o
   0   8  12        5.80        4.42      3.48 o
   1   8  12      672.57      691.22     13.51 o
   2   8  12      228.87      253.64     13.15 o
   3   8  12       13.94        8.18      6.57 o
  -4   9  12       12.11        4.16      7.28 o
  -3   9  12       33.77       30.28      7.42 o
  -2   9  12        5.08        9.39      5.20 o
  -1   9  12       34.91       30.02      4.60 o
   0   9  12      530.85      546.96     13.50 o
   1   9  12        2.03       -0.17      3.43 o
   2   9  12      743.15      733.61     17.82 o
   3   9  12       10.97        9.86      6.66 o
  -4  10  12       35.47       35.84     10.60 o
  -3  10  12      150.19      148.08     12.24 o
  -2  10  12      123.86      116.72      8.38 o
  -1  10  12      234.23      228.64     10.61 o
   0  10  12      236.71      238.99      8.20 o
   1  10  12      215.75      201.30      7.69 o
   2  10  12       20.32       10.52      5.02 o
   3  10  12        0.63       -4.40      4.40 o
  -4  11  12        0.16       -2.87      9.12 o
  -3  11  12       51.97       60.09      8.82 o
  -2  11  12       19.97       12.33      5.71 o
  -1  11  12       13.85       15.78      4.95 o
   0  11  12      496.10      479.24     10.89 o
   1  11  12        4.79       -3.68      3.85 o
   2  11  12       46.29       39.48      5.81 o
   3  11  12       30.50       30.95      5.72 o
  -4  12  12       30.87       45.75     11.52 o
  -3  12  12       30.56       20.58      7.79 o
  -2  12  12        4.29       -2.16      5.35 o
  -1  12  12        0.64       -3.87      4.66 o
   0  12  12       54.19       72.19      5.76 o
   1  12  12       38.13       42.10      5.43 o
   2  12  12      114.68      127.15      7.85 o
   3  12  12       18.67       19.14      4.85 o
  -3  13  12       10.14        3.70      7.28 o
  -2  13  12        5.68        6.23      6.42 o
  -1  13  12      203.00      200.42     13.42 o
   0  13  12      308.67      309.61     10.32 o
   1  13  12       71.27       81.10      6.35 o
   2  13  12        4.60        6.06      5.50 o
   3  13  12        4.95        3.94      4.58 o
  -3  14  12       52.09       61.02      9.40 o
  -2  14  12       80.16       65.82      8.28 o
  -1  14  12       89.51       90.98      8.37 o
   0  14  12       23.48       18.81      6.18 o
   1  14  12      205.55      213.77     10.42 o
   2  14  12       46.68       41.27      6.95 o
   3  14  12       89.68       70.12      6.93 o
  -3  15  12       15.32       19.78      8.50 o
  -2  15  12       69.27       65.45      8.56 o
  -1  15  12       67.05       70.72      8.64 o
   0  15  12      443.80      443.00     15.49 o
   1  15  12        0.79       -0.94      8.53 o
   2  15  12        1.93       -5.01      5.65 o
   3  15  12        0.01        0.30      5.25 o
  -3  16  12       21.82       13.51      8.43 o
  -2  16  12        5.60       -5.94      5.94 o
  -1  16  12      373.62      375.11     15.03 o
   0  16  12       83.00       99.04      8.51 o
   1  16  12       54.64       39.15      6.72 o
   2  16  12        5.55        5.32      7.49 o
  -3  17  12        0.00       -7.14      8.90 o
  -2  17  12        6.49        7.10      6.91 o
  -1  17  12      263.71      269.15     15.89 o
   0  17  12      220.11      204.60     42.37 o
   1  17  12       51.53       54.28      7.31 o
   2  17  12       16.89       13.91      8.14 o
  -2  18  12       43.27       25.43      8.07 o
  -1  18  12      571.52      548.58     21.96 o
   0  18  12       35.94       34.08     11.15 o
   1  18  12       47.66       31.75      8.84 o
   2  18  12        0.59       -7.33      7.33 o
  -2  19  12      253.62      248.35     14.07 o
  -1  19  12       43.74       53.92     10.31 o
   0  19  12        0.77       -9.55      9.55 o
   1  19  12        4.51       -7.16      7.16 o
   2  19  12       59.06       40.05     10.03 o
  -2  20  12       17.45        1.64      9.11 o
  -1  20  12        6.61       -2.81      8.35 o
   0  20  12        1.88       -8.85      9.74 o
   1  20  12        4.72       -9.56      9.86 o
  -1  21  12       23.88       10.28      9.11 o
   0  21  12        7.77        1.94     10.83 o
   1  21  12       63.95       50.25     13.86 o
  -1  22  12       49.85       64.87     26.45 o
   0  22  12        1.28      -11.22     11.22 o
  -4   1  13        0.93       -6.60      6.60 o
  -3   1  13        6.20        2.87      7.15 o
  -2   1  13        3.16       -3.57      6.78 o
  -1   1  13      443.47      469.98     10.68 o
   0   1  13       11.97       10.02      3.38 o
   1   1  13      148.97      156.81      5.99 o
   2   1  13      259.96      216.21      9.79 o
   3   1  13      137.46      132.11      7.13 o
  -4   2  13        0.09       -4.50      6.85 o
  -3   2  13        0.45       -5.49      8.29 o
  -2   2  13      257.31      228.33     14.78 o
  -1   2  13       80.63       99.08      5.18 o
   0   2  13       37.21       28.33      3.87 o
   1   2  13       13.54        7.72      3.44 o
   2   2  13       88.43       68.61      6.87 o
   3   2  13       11.51       11.97      4.58 o
  -4   3  13       56.04       49.83      8.86 o
  -3   3  13        1.89       -1.04      7.95 o
  -2   3  13        0.16       -4.95      4.95 o
  -1   3  13      131.67      142.39      5.97 o
   0   3  13     1226.33     1253.39     22.47 o
   1   3  13        0.58       -3.17      3.17 o
   2   3  13       50.32       45.44      7.87 o
   3   3  13        1.35        4.97      4.32 o
  -4   4  13        5.13       -1.13      7.38 o
  -3   4  13      127.67      117.43      9.96 o
  -2   4  13      133.01      129.31      8.49 o
  -1   4  13       86.52       82.11      5.00 o
   0   4  13      513.12      560.78     12.43 o
   1   4  13       38.89       35.26      6.26 o
   2   4  13      100.60      113.76      8.05 o
   3   4  13        5.67       10.67      4.40 o
  -4   5  13        0.13       -2.95      6.76 o
  -3   5  13        7.37       -0.10      6.35 o
  -2   5  13      364.40      350.67     12.90 o
  -1   5  13       59.62       55.45      5.93 o
   0   5  13       14.92        9.04      3.44 o
   1   5  13      203.49      209.97      7.39 o
   2   5  13       69.06       59.53      6.39 o
   3   5  13        1.80       -4.17      4.17 o
  -4   6  13        0.46       -6.89      6.89 o
  -3   6  13        0.12       -1.65      6.28 o
  -2   6  13      227.66      231.12     10.94 o
  -1   6  13      487.78      488.59     11.15 o
   0   6  13        0.00       -3.26      4.40 o
   1   6  13      830.99      851.17     20.05 o
   2   6  13      126.80      119.93      7.31 o
   3   6  13       17.28       26.12      5.40 o
  -4   7  13       21.31       24.61      8.15 o
  -3   7  13       25.12       19.36      6.27 o
  -2   7  13        9.51        6.91      5.63 o
  -1   7  13       46.26       47.92      4.05 o
   0   7  13      257.61      237.47      7.91 o
   1   7  13        0.46       -2.12      3.64 o
   2   7  13      170.91      162.25      8.25 o
   3   7  13        6.97        1.27      4.81 o
  -4   8  13       27.38       31.75      9.44 o
  -3   8  13       29.06       30.33      6.75 o
  -2   8  13       42.16       44.44      6.96 o
  -1   8  13      425.25      466.16     11.96 o
   0   8  13      212.14      227.66      8.01 o
   1   8  13      601.38      610.30     19.19 o
   2   8  13      248.41      258.81     16.43 o
   3   8  13       43.30       47.31     12.37 o
  -4   9  13        0.90        3.67      7.48 o
  -3   9  13       13.69        0.02      7.04 o
  -2   9  13       20.97       15.37      6.94 o
  -1   9  13        7.96        2.35      5.64 o
   0   9  13      109.02      117.25      6.91 o
   1   9  13      698.84      713.95     15.10 o
   2   9  13        5.94       -4.45      4.45 o
   3   9  13        1.43       -0.59      4.83 o
  -4  10  13        1.46       -8.99      8.99 o
  -3  10  13        1.42        5.57      6.95 o
  -2  10  13       56.21       56.68      7.20 o
  -1  10  13        9.91        3.54      4.93 o
   0  10  13        8.66        2.66      4.78 o
   1  10  13        8.90        2.56      4.44 o
   2  10  13      199.98      203.59     10.04 o
   3  10  13       43.29       38.27      5.09 o
  -3  11  13      360.74      375.68     16.68 o
  -2  11  13        2.23       -6.40      6.40 o
  -1  11  13       50.12       42.39      6.73 o
   0  11  13      111.36      101.77      6.92 o
   1  11  13       23.32       18.73      5.21 o
   2  11  13       90.51       75.53      7.69 o
   3  11  13       15.97       14.78      4.83 o
  -3  12  13       12.98        3.38      7.55 o
  -2  12  13       31.41       29.60      6.73 o
  -1  12  13      991.73      940.10     25.13 o
   0  12  13        5.84        9.14      5.61 o
   1  12  13       13.69        1.41      5.83 o
   2  12  13        0.22        1.94      5.97 o
   3  12  13        1.45       -1.47      4.46 o
  -3  13  13        3.78        7.99      7.82 o
  -2  13  13      116.27      127.58      9.82 o
  -1  13  13       75.85       63.96      7.82 o
   0  13  13       64.09       45.10      6.77 o
   1  13  13        3.95       -1.23      4.94 o
   2  13  13       16.02       21.25      6.31 o
   3  13  13        4.69       -1.78      5.33 o
  -3  14  13        1.22       -6.03      7.44 o
  -2  14  13        0.63       -0.12      6.22 o
  -1  14  13       17.13        9.47      6.19 o
   0  14  13        0.57       -4.55      4.55 o
   1  14  13        0.47       -4.94      4.94 o
   2  14  13       29.18       30.50      6.85 o
  -3  15  13        0.02       -7.53      7.53 o
  -2  15  13        5.63       -4.56      6.32 o
  -1  15  13       76.21       61.63     10.46 o
   0  15  13      103.18       91.38      9.51 o
   1  15  13        0.08        5.04      5.54 o
   2  15  13        0.59       -3.53      6.96 o
  -3  16  13       50.70       48.17     10.16 o
  -2  16  13       59.99       56.84      8.57 o
  -1  16  13      638.84      630.83     23.43 o
   0  16  13       26.92       18.59     10.24 o
   1  16  13        2.44       -6.01      6.01 o
   2  16  13        3.72       -4.34      7.38 o
  -3  17  13        3.27        1.31     14.00 o
  -2  17  13       37.27       28.78      8.06 o
  -1  17  13      113.30      130.77     12.38 o
   0  17  13       19.99       30.98     11.59 o
   1  17  13       52.09       58.65      8.55 o
   2  17  13        5.03        5.71      8.09 o
  -2  18  13        4.10       -6.99      6.99 o
  -1  18  13       19.20       22.47     11.75 o
   0  18  13       30.33       10.37     10.94 o
   1  18  13        0.75       -7.37      7.37 o
   2  18  13       28.91       13.22      9.81 o
  -2  19  13       29.01       42.72     10.37 o
  -1  19  13      152.22      158.68     13.81 o
   0  19  13       11.77       19.71     11.10 o
   1  19  13        1.17        5.94      8.32 o
  -2  20  13       35.30       25.16     10.07 o
  -1  20  13        4.62       11.21      9.07 o
   0  20  13        1.31      -13.09     15.54 o
   1  20  13      121.48      168.93     18.60 o
  -1  21  13        5.21       -1.24     10.58 o
   0  21  13        0.15       -8.22     10.96 o
  -4   0  14        0.05       -3.48     12.12 o
  -3   0  14        8.78       21.83     12.28 o
  -2   0  14        5.30       -5.05     10.77 o
  -1   0  14      600.87      637.38     17.90 o
   0   0  14       89.95       87.19     10.71 o
   1   0  14       52.55       41.71      6.06 o
   2   0  14      256.22      201.07     19.72 o
   3   0  14        2.44       -2.41      4.83 o
  -4   1  14        1.88       -8.23      8.23 o
  -3   1  14        9.85       14.07      8.47 o
  -2   1  14       59.23       58.13     10.59 o
  -1   1  14        0.49        3.53      3.67 o
   0   1  14        3.34       -3.74      3.74 o
   1   1  14       72.54       65.11      4.74 o
   2   1  14       20.09       19.04      5.70 o
   3   1  14        7.65        7.59      4.16 o
  -4   2  14        0.02        1.08      8.52 o
  -3   2  14       25.93       21.69      8.98 o
  -2   2  14       42.12       35.16      9.47 o
  -1   2  14      131.97      122.62      6.35 o
   0   2  14       10.12        5.41      5.03 o
   1   2  14        0.07       -3.44      3.44 o
   2   2  14       19.83       12.74      5.71 o
   3   2  14       66.30       50.10      5.97 o
  -4   3  14        4.61        1.07      7.62 o
  -3   3  14       40.13       37.94      8.18 o
  -2   3  14       37.07       37.51      7.57 o
  -1   3  14       17.86       20.87      4.01 o
   0   3  14        0.86        1.11      3.67 o
   1   3  14      152.88      159.11      6.42 o
   2   3  14      159.42      132.34      8.73 o
   3   3  14        0.85       -2.03      3.81 o
  -4   4  14       20.77       10.29      8.05 o
  -3   4  14       15.10        7.46      6.91 o
  -2   4  14      115.58      108.55      9.65 o
  -1   4  14        2.33       -2.43      3.92 o
   0   4  14     1237.91     1281.83     23.40 o
   1   4  14      612.46      605.63     13.26 o
   2   4  14       37.44       22.22      5.95 o
   3   4  14       13.74       15.81      5.13 o
  -4   5  14        0.39       -7.14      7.14 o
  -3   5  14        2.15        7.78      7.05 o
  -2   5  14        1.24       -0.93      5.63 o
  -1   5  14       28.23       35.57      5.03 o
   0   5  14     2447.60     2489.80     41.40 o
   1   5  14       29.39       36.04      7.11 o
   2   5  14        1.82       -4.80      4.80 o
   3   5  14        0.89       -3.56      4.45 o
  -4   6  14        1.34       -5.85      7.26 o
  -3   6  14       30.60       15.52      7.77 o
  -2   6  14       85.10       79.21      8.02 o
  -1   6  14        3.29       -4.08      4.08 o
   0   6  14      624.54      602.07     12.61 o
   1   6  14      306.57      301.89      9.76 o
   2   6  14        0.26       -5.91      5.91 o
   3   6  14        1.72       -0.31      4.09 o
  -4   7  14       25.08       26.97      8.76 o
  -3   7  14      338.40      326.60     15.73 o
  -2   7  14        3.66       -2.77      5.69 o
  -1   7  14       18.30       15.94      4.80 o
   0   7  14      102.58       89.43      5.86 o
   1   7  14       90.68       89.47      6.47 o
   2   7  14       38.23       38.77      5.78 o
   3   7  14        1.61       -1.01      4.86 o
  -4   8  14        2.02       -8.98     12.09 o
  -3   8  14       49.43       43.42      8.45 o
  -2   8  14       24.11       15.44      6.39 o
  -1   8  14       12.81       -1.33      3.81 o
   0   8  14        2.29       -1.43      4.97 o
   1   8  14        2.05       -5.09      5.09 o
   2   8  14        2.97       -2.21      4.78 o
   3   8  14       20.44       22.38      6.64 o
  -4   9  14        2.80       -9.24      9.24 o
  -3   9  14       34.32       17.68      6.88 o
  -2   9  14      414.00      354.69     14.10 o
  -1   9  14        6.62        1.41      4.35 o
   0   9  14     1027.89     1044.86     24.24 o
   1   9  14        4.72        1.73      4.49 o
   2   9  14       62.41       58.39      6.45 o
   3   9  14       19.36       26.22      5.01 o
  -3  10  14        1.35       -5.88      5.88 o
  -2  10  14       40.58       29.34      7.07 o
  -1  10  14        7.53        3.38      5.53 o
   0  10  14      177.76      201.21      9.68 o
   1  10  14       25.82       21.96      5.78 o
   2  10  14       25.27       31.53      6.66 o
   3  10  14        9.71        6.99      4.81 o
  -3  11  14        0.01        0.72      7.25 o
  -2  11  14       28.33       25.31      6.83 o
  -1  11  14      313.00      311.76     11.76 o
   0  11  14      157.40      156.61      9.07 o
   1  11  14       21.38       19.13      5.60 o
   2  11  14        0.01       -0.20      5.72 o
   3  11  14       22.49       24.00      5.24 o
  -3  12  14       21.87       11.09      8.32 o
  -2  12  14       10.28        0.84      6.00 o
  -1  12  14       23.88       18.78      5.87 o
   0  12  14       96.69       84.67      7.76 o
   1  12  14       76.82       84.38      7.45 o
   2  12  14       14.06        6.63      6.08 o
   3  12  14       24.48       17.22      5.37 o
  -3  13  14       11.13        5.21      8.07 o
  -2  13  14       10.59       -5.07      6.07 o
  -1  13  14        1.32        2.89      5.98 o
   0  13  14       25.26       23.66      6.13 o
   1  13  14       98.00      111.40      9.15 o
   2  13  14        1.73       -9.36      9.36 o
  -3  14  14        2.31       -6.76      7.49 o
  -2  14  14       25.77       36.38      7.70 o
  -1  14  14      171.09      180.86     13.04 o
   0  14  14       11.61        5.46      5.72 o
   1  14  14        0.09       -5.08      5.08 o
   2  14  14       21.04       22.83      8.30 o
  -3  15  14        8.94       14.50      9.60 o
  -2  15  14       56.81       60.63      9.39 o
  -1  15  14       36.63       43.13      9.26 o
   0  15  14       70.44       79.28     10.97 o
   1  15  14        6.99        2.84      6.39 o
   2  15  14       28.39       24.11      8.50 o
  -3  16  14        5.03       -1.66     13.97 o
  -2  16  14       94.58      104.71     10.14 o
  -1  16  14        0.20       -7.03      7.22 o
   0  16  14       16.66        7.63     12.18 o
   1  16  14       17.16       17.20      7.13 o
   2  16  14       22.19       15.24      8.51 o
  -2  17  14        0.14       -3.40      7.04 o
  -1  17  14       39.03       33.05      9.51 o
   0  17  14       56.58       81.24     11.39 o
   1  17  14        0.58        4.03      7.57 o
   2  17  14        2.88       -0.27      8.42 o
  -2  18  14       62.20       39.15     10.33 o
  -1  18  14       73.50       78.15     15.77 o
   0  18  14       10.06       20.89     11.24 o
   1  18  14        2.28       -4.71      6.98 o
  -2  19  14      344.62      371.90     19.98 o
  -1  19  14      163.56      173.51     14.45 o
   0  19  14       10.33        7.10     10.72 o
   1  19  14        6.06        3.97     11.16 o
  -1  20  14       16.37       26.70     12.48 o
   0  20  14        6.47       -7.64     10.92 o
  -4   1  15        1.15       -6.82      8.83 o
  -3   1  15       13.68       13.14      9.00 o
  -2   1  15      395.87      387.45     25.81 o
  -1   1  15     1555.42     1632.24     34.29 o
   0   1  15       44.69       26.38      4.64 o
   1   1  15        1.80       -4.55      4.55 o
   2   1  15       93.48       89.86      7.85 o
   3   1  15        7.75       -1.19      4.13 o
  -4   2  15        1.15        0.88      9.12 o
  -3   2  15       56.04       41.16     10.27 o
  -2   2  15      160.75      173.35     21.08 o
  -1   2  15      480.64      499.21     20.28 o
   0   2  15      770.09      794.64     15.37 o
   1   2  15       91.29       74.13      6.08 o
   2   2  15       73.49       43.23      6.72 o
   3   2  15        9.48       13.72      4.52 o
  -4   3  15       21.75       19.55      9.90 o
  -3   3  15        0.35        2.07      8.50 o
  -2   3  15       88.50      101.72      9.97 o
  -1   3  15        9.13        3.49      5.90 o
   0   3  15      277.66      280.83      9.70 o
   1   3  15      270.13      239.73      9.00 o
   2   3  15       33.34       23.08      6.13 o
   3   3  15        2.00        6.70      4.37 o
  -4   4  15       30.05       15.42      8.47 o
  -3   4  15        6.37        3.53      7.20 o
  -2   4  15        9.13        4.10      6.69 o
  -1   4  15       37.53       27.05      6.80 o
   0   4  15       82.17      101.17      8.01 o
   1   4  15       83.46       65.49      6.06 o
   2   4  15       32.25       26.17      6.28 o
   3   4  15        0.01       -2.23      4.20 o
  -4   5  15        5.82        8.48     10.46 o
  -3   5  15        1.48       -6.64      9.61 o
  -2   5  15       27.91       31.99      7.90 o
  -1   5  15       14.63        8.06      5.29 o
   0   5  15       75.88       66.21      6.48 o
   1   5  15      240.41      262.79      9.31 o
   2   5  15       44.10       41.07      7.54 o
   3   5  15       17.18       10.10      5.51 o
  -4   6  15       10.26       -0.37      8.12 o
  -3   6  15       80.19       73.25     10.08 o
  -2   6  15       21.66       33.52      7.85 o
  -1   6  15      395.88      391.05     12.27 o
   0   6  15       35.87       35.51      5.97 o
   1   6  15       70.29       52.20      6.32 o
   2   6  15       12.54       18.12      6.05 o
   3   6  15        2.05       -1.84      4.44 o
  -4   7  15       25.26       26.52      9.17 o
  -3   7  15        4.23       -2.79      9.18 o
  -2   7  15       82.39       90.91      8.85 o
  -1   7  15        0.08       -4.87      4.87 o
   0   7  15        5.93       -1.61      4.62 o
   1   7  15        1.97        5.33      5.06 o
   2   7  15       53.69       54.53      7.12 o
   3   7  15       29.73       37.06      5.38 o
  -3   8  15        0.04       -4.96      6.12 o
  -2   8  15        1.05       -4.35      6.22 o
  -1   8  15      997.16      985.04     22.79 o
   0   8  15      138.25      145.28      8.35 o
   1   8  15       50.03       48.14      7.09 o
   2   8  15        0.02       -0.51      5.75 o
   3   8  15       79.82       85.17      7.74 o
  -3   9  15       27.69       24.56      7.49 o
  -2   9  15      101.52       95.08      9.10 o
  -1   9  15       16.80        3.62      4.96 o
   0   9  15       21.46        8.25      8.57 o
   1   9  15        0.32       -4.84      4.84 o
   2   9  15       44.46       32.44      6.92 o
   3   9  15        4.27       -0.76      4.97 o
  -3  10  15        0.04       -7.91      9.01 o
  -2  10  15      143.95      159.92     10.78 o
  -1  10  15        4.69        0.31      4.50 o
   0  10  15        3.25       -5.62      5.62 o
   1  10  15       16.56       19.09      5.84 o
   2  10  15        8.41        9.98      6.21 o
   3  10  15       37.06       36.49      5.68 o
  -3  11  15       49.37       48.47      8.52 o
  -2  11  15      209.68      212.33     12.54 o
  -1  11  15       26.66       16.38      5.96 o
   0  11  15       11.05        4.96      5.56 o
   1  11  15       13.59       16.41      5.93 o
   2  11  15        4.85       -5.14      5.82 o
  -3  12  15        0.66       -6.98      6.98 o
  -2  12  15        0.10       -5.56      5.56 o
  -1  12  15       92.86       89.50      7.93 o
   0  12  15       24.97       21.47      7.97 o
   1  12  15       14.01        9.35      5.76 o
   2  12  15       52.21       54.18      9.49 o
  -3  13  15        0.02       -0.68      8.32 o
  -2  13  15       11.92        7.21      6.87 o
  -1  13  15        1.29       -6.19      6.19 o
   0  13  15       42.89       40.92      9.55 o
   1  13  15        9.27        1.26      5.61 o
   2  13  15        2.46        1.42      7.67 o
  -3  14  15       21.65       21.35     10.07 o
  -2  14  15       90.89       88.01      9.40 o
  -1  14  15       29.52       10.73      7.38 o
   0  14  15        4.52        5.76      6.71 o
   1  14  15        1.29       -1.88      6.25 o
   2  14  15       27.51       30.02     11.54 o
  -2  15  15       64.37       54.35     10.38 o
  -1  15  15       34.01       26.54      7.96 o
   0  15  15        9.22        1.40     10.06 o
   1  15  15       26.12       19.20      7.47 o
   2  15  15        0.00       -7.60      7.60 o
  -2  16  15        3.54       -3.59      8.27 o
  -1  16  15       57.07       36.04      9.75 o
   0  16  15      161.72      161.29     14.13 o
   1  16  15        6.08       11.86      7.33 o
   2  16  15       17.34        0.63      9.38 o
  -2  17  15        3.55       -4.54     11.53 o
  -1  17  15        2.10       -0.86      8.39 o
   0  17  15       26.18       39.37     10.13 o
   1  17  15       19.67       13.60      7.70 o
  -2  18  15      248.45      310.37     18.82 o
  -1  18  15       57.26       85.87     11.50 o
   0  18  15       36.89       54.93     11.00 o
   1  18  15        0.42        2.05      8.68 o
  -1  19  15        1.60        7.12     11.11 o
   0  19  15        8.13       -0.54      9.23 o
   0  20  15        0.79      -11.69     11.69 o
  -4   0  16       15.35        8.95     14.67 o
  -3   0  16      171.44      150.29     21.23 o
  -2   0  16      217.87      205.46     23.34 o
  -1   0  16       75.35      119.89     10.05 o
   0   0  16      289.94      285.23     14.02 o
   1   0  16        7.20       -7.78      7.78 o
   2   0  16        0.65        1.34      7.85 o
   3   0  16       16.84        5.99      7.90 o
  -4   1  16        0.70        4.03      9.64 o
  -3   1  16        9.29       -6.86      8.80 o
  -2   1  16       38.94       43.66     11.01 o
  -1   1  16      544.77      579.06     15.66 o
   0   1  16       63.98       60.08      6.08 o
   1   1  16      138.15      118.31      7.97 o
   2   1  16        1.86       -5.22      5.22 o
   3   1  16        1.68        3.08      4.74 o
  -4   2  16        0.30       -2.23     14.15 o
  -3   2  16        1.71       -6.63      9.77 o
  -2   2  16      370.45      404.10     21.59 o
  -1   2  16      679.76      722.27     20.98 o
   0   2  16      168.43      193.40      9.38 o
   1   2  16        4.36       -4.76      4.76 o
   2   2  16       12.20       15.85      5.98 o
   3   2  16        0.83       -4.60      4.60 o
  -4   3  16        7.37       13.72      9.91 o
  -3   3  16       49.74       28.67     21.82 o
  -2   3  16      656.83      674.30     29.84 o
  -1   3  16      462.64      452.03     13.55 o
   0   3  16       69.76       76.27      8.24 o
   1   3  16        3.28       -0.94      5.74 o
   2   3  16        1.97       -5.25      5.25 o
   3   3  16        2.61       -0.64      4.57 o
  -4   4  16       42.59       44.34     11.58 o
  -3   4  16       25.90       26.62     10.12 o
  -2   4  16       45.35       67.09     10.89 o
  -1   4  16       12.90        3.41      5.25 o
   0   4  16      107.41      143.67      9.84 o
   1   4  16      139.29      141.90      9.49 o
   2   4  16       13.23        5.98      5.90 o
   3   4  16       11.87       15.45      5.09 o
  -3   5  16       51.86       43.99     12.08 o
  -2   5  16      159.92      153.69     17.60 o
  -1   5  16       30.02       31.19      5.71 o
   0   5  16        7.68        5.48      6.06 o
   1   5  16      160.63      143.22      9.66 o
   2   5  16        0.00       -5.40      5.53 o
   3   5  16       49.95       59.83      6.15 o
  -3   6  16      335.31      308.53     15.92 o
  -2   6  16       17.53        0.34      7.62 o
  -1   6  16       28.76       23.62      5.51 o
   0   6  16       50.00       35.65      7.02 o
   1   6  16       77.62       72.17      7.85 o
   2   6  16        6.29        2.63      5.97 o
   3   6  16       58.94       55.40      6.14 o
  -3   7  16       10.42       -7.40      7.40 o
  -2   7  16       36.59       23.97      8.63 o
  -1   7  16       86.91       90.36      9.19 o
   0   7  16      326.66      322.35     13.20 o
   1   7  16       47.19       48.57      7.30 o
   2   7  16        2.97        7.86      6.18 o
   3   7  16        8.63        6.83      5.18 o
  -3   8  16       43.73       39.70      8.16 o
  -2   8  16       46.02       35.94     11.80 o
  -1   8  16        0.49        2.42      4.85 o
   0   8  16      172.77      175.66      9.36 o
   1   8  16       34.39       27.74      6.17 o
   2   8  16       43.77       47.09      7.43 o
   3   8  16        3.12       20.40     19.15 o
  -3   9  16        0.63       -6.80      6.80 o
  -2   9  16       36.30       49.61      8.41 o
  -1   9  16      186.86      217.20     14.19 o
   0   9  16       85.88       93.42      7.67 o
   1   9  16        6.68        7.47      5.58 o
   2   9  16       40.47       57.96      9.52 o
  -3  10  16       43.62       39.99      9.88 o
  -2  10  16       83.33       71.31      9.03 o
  -1  10  16       65.44       63.71     10.14 o
   0  10  16       22.89       23.13      6.92 o
   1  10  16        5.72        3.75      5.66 o
   2  10  16       33.05       15.53      8.36 o
  -3  11  16       12.49        7.93      7.86 o
  -2  11  16      173.43      185.39     11.88 o
  -1  11  16       45.48       42.34      9.53 o
   0  11  16       31.02       29.07      6.72 o
   1  11  16       14.52        9.90      5.97 o
   2  11  16       39.62       48.36      9.42 o
  -3  12  16        0.06       -7.21      7.21 o
  -2  12  16        6.10       -2.91      7.05 o
  -1  12  16       64.65       63.89     10.53 o
   0  12  16       30.96       35.16      7.71 o
   1  12  16       32.26       29.35      7.49 o
   2  12  16       35.81       32.61      9.33 o
  -3  13  16        6.87        2.26      7.75 o
  -2  13  16       34.75       21.06      8.29 o
  -1  13  16       27.30       20.31      7.81 o
   0  13  16        9.67        3.58      6.80 o
   1  13  16       57.04       70.73      8.88 o
   2  13  16        2.07       -1.59      7.84 o
  -2  14  16       10.20        0.46      6.70 o
  -1  14  16       19.74       20.04      7.70 o
   0  14  16       29.53       22.54      7.90 o
   1  14  16       23.50       27.59      8.74 o
   2  14  16       26.70       21.73     12.20 o
  -2  15  16        0.46       -0.78      7.67 o
  -1  15  16        0.98       -6.79      6.79 o
   0  15  16       11.83       -1.42     13.81 o
   1  15  16       47.53       73.71      9.43 o
  -2  16  16       77.23       88.80     14.97 o
  -1  16  16       31.70       54.67     11.16 o
   0  16  16        1.08        2.91      8.97 o
   1  16  16        0.99       -9.12     11.04 o
  -2  17  16        1.73       -7.52      8.67 o
  -1  17  16       14.96        7.70      7.91 o
   0  17  16        8.44       14.22      9.49 o
   1  17  16        2.85        9.13     11.01 o
  -1  18  16       12.56        2.55      9.94 o
   0  18  16       30.49       45.00     11.29 o
   0  19  16        3.47        4.32     17.33 o
  -3   1  17       13.35        0.80      9.44 o
  -2   1  17      581.95      595.23     27.56 o
  -1   1  17      744.25      822.34     20.19 o
   0   1  17        0.12       -5.73      5.73 o
   1   1  17       65.90       79.52      8.07 o
   2   1  17       15.70       29.04      6.80 o
   3   1  17        0.07       -4.84      4.84 o
  -3   2  17       62.88       56.64     17.46 o
  -2   2  17      747.91      703.27     30.62 o
  -1   2  17        2.03       -1.78      5.18 o
   0   2  17      247.06      225.49     11.54 o
   1   2  17       13.07        7.77      6.10 o
   2   2  17       12.80        9.68      7.33 o
   3   2  17        6.00        0.92      4.89 o
  -3   3  17      205.08      186.31     16.78 o
  -2   3  17        2.53       -0.06      7.49 o
  -1   3  17        0.27       -4.79      4.79 o
   0   3  17        0.28       -5.78      5.78 o
   1   3  17        0.72       -5.03      5.03 o
   2   3  17       36.50       24.03      7.96 o
   3   3  17       38.32       49.42      6.17 o
  -3   4  17      367.19      378.15     21.62 o
  -2   4  17        0.79       -5.75      7.89 o
  -1   4  17       40.86       41.06      6.09 o
   0   4  17      247.33      253.70     12.52 o
   1   4  17        0.48       -5.52      5.52 o
   2   4  17        0.45        6.38      7.36 o
   3   4  17        4.81       -2.39     10.68 o
  -3   5  17        0.95       -9.29      9.29 o
  -2   5  17       75.04       85.10     10.62 o
  -1   5  17       21.36       30.42      5.95 o
   0   5  17       92.75       72.78      8.31 o
   1   5  17       27.07       28.38      6.88 o
   2   5  17        1.78       -8.10      9.14 o
  -3   6  17      177.98      162.47     16.38 o
  -2   6  17       10.36       -3.72      7.84 o
  -1   6  17       67.52       70.97      7.00 o
   0   6  17       19.37       14.83      6.64 o
   1   6  17      130.73      123.11      9.62 o
   2   6  17        4.24       -6.81      8.63 o
  -3   7  17        7.31       -1.67      8.54 o
  -2   7  17       90.86       78.08     14.62 o
  -1   7  17       21.98       24.11      8.29 o
   0   7  17       18.82        6.21      6.88 o
   1   7  17       17.95       14.04      6.52 o
   2   7  17        7.85        0.73      7.90 o
  -3   8  17        1.07       -0.40      7.37 o
  -2   8  17       18.05       12.18      8.45 o
  -1   8  17      127.27      165.01     12.79 o
   0   8  17        5.38        2.40      6.17 o
   1   8  17       40.67       49.36      7.93 o
   2   8  17        2.56        7.52      8.09 o
  -3   9  17       27.48        9.14      7.90 o
  -2   9  17        2.53       -5.55      8.03 o
  -1   9  17        0.05        5.11     10.67 o
   0   9  17       33.37       32.08      6.52 o
   1   9  17       22.12       14.90      6.90 o
   2   9  17       28.02       32.50      9.11 o
  -3  10  17       11.11        1.85      7.76 o
  -2  10  17       14.49       18.00      7.81 o
  -1  10  17       53.87       53.51     18.57 o
   0  10  17       61.96       56.53      7.28 o
   1  10  17        3.08        0.54      6.45 o
   2  10  17      142.87      168.71     24.23 o
  -3  11  17        9.69        5.55      7.88 o
  -2  11  17       67.01       69.11      9.56 o
  -1  11  17      215.66      233.02     15.74 o
   0  11  17       21.12       15.19      7.20 o
   1  11  17        0.38        5.15      6.73 o
   2  11  17       27.04       20.34      9.05 o
  -2  12  17        9.62       -8.74      8.74 o
  -1  12  17       37.22       33.90      9.57 o
   0  12  17        3.58        2.90      6.67 o
   1  12  17        0.11       -0.75      6.63 o
   2  12  17       44.40       37.32     12.30 o
  -2  13  17       30.52        7.55      9.81 o
  -1  13  17       16.23        0.17      8.25 o
   0  13  17        3.18       -6.58      6.58 o
   1  13  17       88.84       98.93     10.43 o
   2  13  17       96.61       78.39     21.16 o
  -2  14  17        2.18       -9.22      9.22 o
  -1  14  17        0.15       -6.08      8.37 o
   0  14  17        4.74        3.08      7.22 o
   1  14  17       80.27       83.42      9.81 o
  -2  15  17       79.85      101.37     11.44 o
  -1  15  17       13.18       10.80      9.52 o
   0  15  17       11.04       11.04      9.06 o
   1  15  17       35.06       40.70     12.53 o
  -1  16  17        0.02       -8.10      8.10 o
   0  16  17       51.76       73.33     11.93 o
   1  16  17        3.66        3.00     11.05 o
  -1  17  17       17.98        1.95      9.77 o
   0  17  17        2.62       -8.55      8.55 o
  -3   0  18      140.33       82.86     20.36 o
  -2   0  18      806.26      778.38     47.22 o
  -1   0  18        5.34      -13.33     13.33 o
   0   0  18        1.10       -0.19      8.81 o
   1   0  18       46.86       60.71     11.53 o
   2   0  18       22.28       10.84     15.25 o
  -3   1  18       60.53       49.11     12.59 o
  -2   1  18        6.73       20.03     10.54 o
  -1   1  18      297.63      309.78     12.87 o
   0   1  18       72.95       74.79      8.35 o
   1   1  18        0.02       -1.89      6.14 o
   2   1  18        9.19       21.56     10.98 o
  -3   2  18        0.02        6.65     11.11 o
  -2   2  18        8.55       -7.97      9.43 o
  -1   2  18      140.11      156.71      9.98 o
   0   2  18       21.07       16.58      7.26 o
   1   2  18       17.91       10.75      6.68 o
   2   2  18        5.96        1.46      9.82 o
  -3   3  18       16.10       22.23     12.29 o
  -2   3  18        2.37        5.58     14.66 o
  -1   3  18        0.34       -5.49      5.49 o
   0   3  18       37.06       40.71      7.60 o
   1   3  18        0.77        3.48      6.31 o
   2   3  18       17.42       11.94     10.47 o
  -3   4  18      392.79      348.24     22.65 o
  -2   4  18       45.41       58.26     10.21 o
  -1   4  18        0.77       -5.57      5.57 o
   0   4  18       12.11       18.58      6.90 o
   1   4  18        0.30       -1.71      6.03 o
   2   4  18        2.40       11.61     10.62 o
  -3   5  18      194.62      186.13     17.90 o
  -2   5  18       40.73       35.74     10.69 o
  -1   5  18        1.15        2.52      7.33 o
   0   5  18        6.83        8.74      6.73 o
   1   5  18        1.41       -4.36      7.15 o
   2   5  18       16.70       20.82     15.94 o
  -3   6  18       86.22      104.70     39.16 o
  -2   6  18       39.77       29.78      9.54 o
  -1   6  18       13.94       10.23     13.45 o
   0   6  18       63.92       57.49      8.17 o
   1   6  18        2.25        3.16      7.83 o
   2   6  18       21.85       28.18      9.25 o
  -3   7  18       12.25      -10.78     10.78 o
  -2   7  18        0.07       -5.02      8.21 o
  -1   7  18       11.10        3.23      8.19 o
   0   7  18       39.82       14.18      6.89 o
   1   7  18        0.00       -3.07      7.65 o
   2   7  18        1.47        3.95      8.30 o
  -3   8  18        1.42      -10.36     10.36 o
  -2   8  18        0.18       -8.35      8.35 o
  -1   8  18      121.00      139.83     12.56 o
   0   8  18       18.41       17.37      7.10 o
   1   8  18       27.45       39.72      9.15 o
   2   8  18       46.13       61.11     12.91 o
  -3   9  18        0.01       -3.07      7.83 o
  -2   9  18       49.60       50.00     10.80 o
  -1   9  18      107.04       97.27     15.60 o
   0   9  18       34.76       29.16      7.79 o
   1   9  18        0.94        1.01      8.05 o
   2   9  18       24.07       22.17      9.43 o
  -2  10  18       26.81       29.96     12.97 o
  -1  10  18       19.74       -1.84     10.99 o
   0  10  18        6.27       -4.21      6.59 o
   1  10  18       67.00       80.25      8.42 o
   2  10  18       49.65       35.12      9.81 o
  -2  11  18        1.79       -8.45     11.13 o
  -1  11  18      149.39      157.57     17.79 o
   0  11  18       19.97       26.10      6.80 o
   1  11  18       87.13       86.97      8.58 o
  -2  12  18       27.22        7.66     10.26 o
  -1  12  18       19.67        9.00     12.03 o
   0  12  18       12.53       13.83      6.46 o
   1  12  18       50.24       54.71     10.56 o
  -2  13  18       26.24       20.83     10.91 o
  -1  13  18       29.13       33.20     13.85 o
   0  13  18        0.04       -4.78      7.04 o
   1  13  18      101.59      102.40     18.08 o
  -2  14  18       27.21       32.16     11.07 o
  -1  14  18        4.90        7.92     14.70 o
   0  14  18       11.69        5.80      7.71 o
   1  14  18       21.41       53.74     13.15 o
  -1  15  18       22.56       27.89     10.60 o
   0  15  18        0.08       -6.48      8.86 o
  -1  16  18        0.03       -9.30      9.30 o
   0  16  18        3.10       -9.07      9.07 o
  -3   1  19        9.08        2.50     10.89 o
  -2   1  19       28.96       61.45     13.33 o
  -1   1  19        3.02        7.37      6.38 o
   0   1  19        0.61       -3.07      6.49 o
   1   1  19        8.36       10.08      6.97 o
   2   1  19       22.69       18.50     11.62 o
  -3   2  19       19.95        7.11     11.16 o
  -2   2  19       37.63       43.27     12.50 o
  -1   2  19        0.13       -5.63      5.63 o
   0   2  19       59.95       66.29      8.73 o
   1   2  19        1.09       -9.64     12.57 o
   2   2  19        7.45       21.34     11.62 o
  -3   3  19      153.02      143.79     23.13 o
  -2   3  19       36.11       40.49     13.14 o
  -1   3  19       33.64       33.66      9.14 o
   0   3  19       11.92       22.59      7.43 o
   1   3  19        4.49        9.08      7.91 o
   2   3  19       54.72       59.79     13.92 o
  -3   4  19       46.18       75.12     14.45 o
  -2   4  19      142.30      134.80     18.37 o
  -1   4  19        1.49       -7.49      7.49 o
   0   4  19       23.89       25.60      7.52 o
   1   4  19        2.02       11.37      9.40 o
   2   4  19       38.21       66.23     18.48 o
  -3   5  19       39.46       50.37     23.80 o
  -2   5  19       19.28       27.98     13.04 o
  -1   5  19       11.49       -3.08      7.91 o
   0   5  19       19.17       21.41      7.47 o
   1   5  19        0.05       -3.30      7.61 o
   2   5  19       17.30       23.41     12.02 o
  -3   6  19       22.32       24.67     12.16 o
  -2   6  19        9.90        2.52     11.34 o
  -1   6  19        2.33       -1.86      8.32 o
   0   6  19        0.12       -5.00      6.64 o
   1   6  19       20.38       23.71      9.65 o
   2   6  19        2.09        1.02      8.26 o
  -3   7  19        2.47       19.88     11.96 o
  -2   7  19       17.46       12.36     12.79 o
  -1   7  19       82.87       93.47     12.94 o
   0   7  19        7.85       -2.13      6.70 o
   1   7  19       61.22       91.05     13.60 o
   2   7  19       74.09       79.05     19.67 o
  -2   8  19        3.76      -10.65     10.65 o
  -1   8  19       16.18       -0.70      8.41 o
   0   8  19       50.73       53.33      8.47 o
   1   8  19       12.83        9.03     10.43 o
   2   8  19       53.32       15.65     12.49 o
  -2   9  19        2.22       17.75     16.03 o
  -1   9  19        0.24       -6.24     11.29 o
   0   9  19        4.66        2.40      6.96 o
   1   9  19       23.40       18.09     11.06 o
  -2  10  19       70.09       81.99     21.99 o
  -1  10  19       10.65       12.91     12.40 o
   0  10  19       27.83       39.19      8.30 o
   1  10  19        0.59       -1.42      8.25 o
  -2  11  19       43.60       46.94     14.44 o
  -1  11  19        0.91       -6.14     11.73 o
   0  11  19       56.86       53.13      9.03 o
   1  11  19       71.67      110.70     15.42 o
  -2  12  19       68.18       79.26     15.73 o
  -1  12  19       33.82       16.01     13.36 o
   0  12  19       33.00       34.80      7.60 o
   1  12  19       49.96       61.57     15.41 o
  -1  13  19        6.03        4.36     12.50 o
   0  13  19       69.42       86.04     12.43 o
   1  13  19       18.80       16.02     16.21 o
  -1  14  19        2.58        9.34      9.86 o
   0  14  19       63.55       70.39     10.21 o
  -3   0  20       13.44       25.93     17.20 o
  -2   0  20        8.84       -9.30     14.99 o
  -1   0  20       12.44       40.79     18.83 o
   0   0  20        0.01       -5.64     22.71 o
   1   0  20        3.20        6.91     14.80 o
   2   0  20        4.70        6.68     16.43 o
  -3   1  20        0.57        5.56     11.03 o
  -2   1  20        3.02        1.37     11.97 o
  -1   1  20        4.93        7.57      8.20 o
   0   1  20        0.02       -6.84      6.96 o
   1   1  20        0.20       -9.39      9.39 o
   2   1  20       13.02        5.70     15.43 o
  -2   2  20       17.80        6.89     20.25 o
  -1   2  20        5.50        8.50      7.98 o
   0   2  20        9.60       13.47      7.64 o
   1   2  20       77.15      104.79     14.41 o
   2   2  20        3.62       11.61     11.30 o
  -2   3  20        4.36       -6.22     11.73 o
  -1   3  20       13.92       11.28      8.59 o
   0   3  20       10.85       -0.55      7.32 o
   1   3  20        4.56        2.13     10.06 o
   2   3  20       16.07       26.47     13.42 o
  -2   4  20      181.09      187.48     19.36 o
  -1   4  20        0.08        4.29      8.66 o
   0   4  20       39.82       74.85      9.45 o
   1   4  20      122.87      144.31     18.43 o
  -2   5  20        0.63      -13.24     13.24 o
  -1   5  20       79.49       97.29     14.64 o
   0   5  20       20.17       16.31      7.99 o
   1   5  20        4.84       -5.22     10.41 o
  -2   6  20        0.16      -11.28     11.28 o
  -1   6  20       10.59       14.79      8.65 o
   0   6  20       14.29       12.04      7.43 o
   1   6  20       78.99       77.61     13.98 o
  -2   7  20        7.79       14.01     12.53 o
  -1   7  20       36.85       42.78     10.13 o
   0   7  20        5.51       -0.78      6.99 o
   1   7  20       10.55       23.75     11.50 o
  -2   8  20        2.62       -7.81     15.84 o
  -1   8  20        8.93       24.20      9.48 o
   0   8  20        4.92        3.94      7.45 o
   1   8  20       17.22       13.78     17.09 o
  -2   9  20        0.23      -11.07     11.07 o
  -1   9  20        0.44      -15.03     21.12 o
   0   9  20        0.08       -6.66      6.66 o
   1   9  20        1.13       -2.92     10.72 o
  -2  10  20       19.56       44.37     14.39 o
  -1  10  20       13.50       11.99     13.28 o
   0  10  20        1.75       -8.52      8.52 o
   1  10  20        1.82       -0.41     10.64 o
  -1  11  20       31.70       45.43     15.24 o
   0  11  20        3.26       -5.54      9.22 o
  -1  12  20        7.40       13.27     13.38 o
   0  12  20       16.34       14.86     10.34 o
  -2   1  21        0.16      -10.92     10.92 o
  -1   1  21       27.80       23.73     13.25 o
   0   1  21       65.06      104.81     11.32 o
   1   1  21       18.80       16.33     12.27 o
  -2   2  21        0.20        0.64     11.77 o
  -1   2  21       18.45       17.62     14.26 o
   0   2  21       17.00       10.14      7.99 o
   1   2  21       27.49       42.15     13.58 o
  -2   3  21        4.26       -1.27     15.46 o
  -1   3  21        1.71       -6.63      8.15 o
   0   3  21       11.13       12.74      8.11 o
   1   3  21        0.45      -10.71     10.87 o
  -2   4  21        7.17       15.12     12.20 o
  -1   4  21        7.65        4.38      9.73 o
   0   4  21        8.93        5.09      7.93 o
   1   4  21        9.07      -10.92     10.92 o
  -2   5  21        0.29        0.71     16.21 o
  -1   5  21        2.19       -4.08      8.81 o
   0   5  21       71.44       95.81     10.44 o
   1   5  21       56.09       78.00     15.47 o
  -2   6  21        2.78        1.80     14.67 o
  -1   6  21        0.01       -8.53      8.53 o
   0   6  21        1.66       -0.31      7.84 o
   1   6  21       97.03      113.21     16.20 o
  -2   7  21        4.94       -4.62     12.38 o
  -1   7  21        2.29       -5.18      9.04 o
   0   7  21        3.91       -6.14      7.60 o
   1   7  21        1.01        5.12     10.93 o
  -1   8  21        4.19        3.77      9.54 o
   0   8  21       64.43      104.17     13.23 o
  -1   9  21       62.23       60.07     27.65 o
   0   9  21       10.57       28.44     10.59 o
  -1  10  21       33.97       52.35     15.98 o
   0  10  21        4.13        1.89      9.51 o
  -2   0  22        5.82        3.10     18.51 o
  -1   0  22        8.90       30.85     20.36 o
   0   0  22       35.07       67.83     23.70 o
   1   0  22        0.91      -15.06     15.06 o
  -2   1  22       44.27       25.78     13.92 o
  -1   1  22      103.06      116.45     23.67 o
   0   1  22       12.37       20.45      9.22 o
   1   1  22      103.06       97.76     15.83 o
  -1   2  22       20.60       19.98     13.96 o
   0   2  22       68.61       89.72     11.11 o
  -1   3  22        2.33        5.75     17.20 o
   0   3  22        4.63        6.93      8.95 o
  -1   4  22        2.82        4.80     13.35 o
   0   4  22       25.16       24.91      9.40 o
  -1   5  22       26.39       62.10     16.57 o
   0   5  22      114.45      154.84     12.58 o
  -1   6  22        0.95        9.32      9.94 o
   0   6  22        2.57        0.32      9.56 o
  -1   7  22        6.85        8.52      9.39 o
   0   7  22        0.23       -1.69      9.50 o
 
